# Supplementary material for: 4-(Carboxy­meth­yl)anilinium chloride
Source: Acta Crystallogr Sect E Struct Rep Online. 2009 Jun 13;65(Pt 7):o1563–4. doi: 10.1107/S1600536809021849 (PMC2969300; doi:10.1107/S1600536809021849)
Supplement: Supplementary file 1 [file e-65-o1563-sup1.cif]

##############################################################################
###                                                                        ###
###        Electronic paper (Acta Crystallographica Section E)             ###
###                                                                        ###
##############################################################################
#                                                                            #
# This CIF contains the data in a paper accepted for publication in Acta     #
# Crystallographica Section E. It conforms to the requirements of Notes      #
# for Authors for Section E, and has been peer reviewed under the auspices   #
# of the IUCr Commission on Journals.                                        #
#                                                                            #
# Full details of the Crystallographic Information File format               #
# are given in the paper "The Crystallographic Information File (CIF):       #
# a New Standard Archive File for Crystallography" by S. R. Hall, F. H.      #
# Allen and I. D. Brown [Acta Cryst. (1991), A47, 655-685].                  #
#                                                                            #
# The current version of the core CIF dictionary is obtainable from          #
# ftp://ftp.iucr.org/pub/cif_core.dic. The current version number is 2.4.    #
#                                                                            #
# Software is freely available for graphical display of the structure(s) in  #
# this CIF.  For information consult the CIF home page http://www.iucr.org/  #
# cif/home.html                                                              #
#                                                                            #
# This file may be used for bona fide research purposes within the           #
# scientific community so long as proper attribution is given to the journal # 
# article from which it was obtained.                                        #
#                                                                            #
##############################################################################
                                             
data_global
_audit_creation_method     'WinGX routine-INITIALISE'
_journal_date_recd_electronic     2009-06-02
_journal_date_accepted     2009-06-09
_journal_name_full     'Acta Crystallographica, Section E'
_journal_year     2009
_journal_volume     65
_journal_issue      7
_journal_page_first     o1563
_journal_page_last     o1564
_journal_paper_category     QO
_journal_coeditor_code     LH2838
_publ_contact_author_name     'Ratiba, Belhouas'
_publ_contact_author_address
;
Facult\'e de Chimie, USTHB, BP32, El-Alia, Bab-Ezzouar,
Alger, Algeria
;
_publ_contact_author_email     belhouas.ratiba@yahoo.fr
_publ_contact_author_fax     '00 (213) 31 81 88 16'
_publ_contact_author_phone     '00 (213) 774 45 27 14'
_publ_section_title
;
4-(Carboxymethyl)anilinium chloride
;
loop_
    _publ_author_name
    _publ_author_address
    'Kechout, Habiba'
;
Unit\'e de Recherche de Chimie de l'Environnement et Mol\'eculaire Structurale
CHEMS
Facult\'e des Sciences Exactes
D\'epartement de Chimie
Universit\'e Mentouri Constantine
25000 Algeria
;
    'Belhouas, Ratiba'
;
Facult\'e de Chimie
USTHB
BP32 El-Alia
Bab-Ezzouar
Alger
Algeria
;
    'Bouacida, Sofiane'
;
Unit\'e de Recherche de Chimie de l'Environnement et Mol\'eculaire Structurale
CHEMS
Facult\'e des Sciences Exactes
D\'epartement de Chimie
Universit\'e Mentouri Constantine
25000 Algeria
;
    'Merazig, Hocine'
;
Unit\'e de Recherche de Chimie de l'Environnement et Mol\'eculaire Structurale
CHEMS
Facult\'e des Sciences Exactes
D\'epartement de Chimie
Universit\'e Mentouri Constantine
25000 Algeria
;
data_I
_chemical_name_systematic
;
4-(Carboxymethyl)anilinium chloride
;
_chemical_formula_moiety     'C8 H10 N O2 +, Cl -'
_chemical_formula_sum     'C8 H10 Cl N O2'
_chemical_formula_iupac     'C8 H10 N O2 +, Cl -'
_chemical_formula_weight     187.62
_symmetry_cell_setting     monoclinic
_symmetry_space_group_name_H-M     'P 21/n'
_symmetry_space_group_name_Hall     '-P 2yn'
loop_
    _symmetry_equiv_pos_as_xyz
    'x, y, z'
    '-x+1/2, y+1/2, -z+1/2'
    '-x, -y, -z'
    'x-1/2, -y-1/2, z-1/2'
_cell_length_a     4.4982(4)
_cell_length_b     11.0790(11)
_cell_length_c     17.7120(17)
_cell_angle_alpha     90
_cell_angle_beta     95.429(3)
_cell_angle_gamma     90
_cell_volume     878.73(14)
_cell_formula_units_Z     4
_cell_measurement_reflns_used     3208
_cell_measurement_theta_min     2.31
_cell_measurement_theta_max     27.35
_cell_measurement_temperature     100(2)
_exptl_crystal_description     stick
_exptl_crystal_colour     White
_exptl_crystal_size_max     0.44
_exptl_crystal_size_mid     0.12
_exptl_crystal_size_min     0.1
_exptl_crystal_density_diffrn     1.418
_exptl_crystal_density_method     'not measured'
_exptl_crystal_F_000     392
_exptl_absorpt_coefficient_mu     0.392
_exptl_absorpt_correction_type     multi-scan
_exptl_absorpt_process_details     '(SADABS; Bruker, 1998)'
_exptl_absorpt_correction_T_min     0.809
_exptl_absorpt_correction_T_max     0.962
_exptl_special_details
;
;
_diffrn_ambient_temperature     100(2)
_diffrn_radiation_type     MoK\a
_diffrn_radiation_wavelength     0.71073
_diffrn_radiation_monochromator     graphite
_diffrn_measurement_device_type     'Bruker APEXII'
_diffrn_measurement_method     'CCD rotation images, thin slices'
_diffrn_reflns_number     7536
_diffrn_reflns_av_R_equivalents     0.0397
_diffrn_reflns_theta_min     3.68
_diffrn_reflns_theta_max     27.48
_diffrn_reflns_theta_full     27.48
_diffrn_measured_fraction_theta_max     0.994
_diffrn_measured_fraction_theta_full     0.994
_diffrn_reflns_limit_h_min     -5
_diffrn_reflns_limit_h_max     5
_diffrn_reflns_limit_k_min     -14
_diffrn_reflns_limit_k_max     14
_diffrn_reflns_limit_l_min     -22
_diffrn_reflns_limit_l_max     22
_refine_special_details
;
Refinement of <i>F</i>^2^ against ALL reflections. The weighted <i>R</i>-factor
<i>wR</i> and goodness of fit <i>S</i> are based on <i>F</i>^2^, conventional
<i>R</i>-factors <i>R</i> are based on <i>F</i>, with <i>F</i> set to zero for
negative <i>F</i>^2^. The threshold expression of <i>F</i>^2^ >
\s(<i>F</i>^2^) is used only for calculating <i>R</i>-factors(gt) <i>etc</i>.
and is not relevant to the choice of reflections for refinement.
<i>R</i>-factors based on <i>F</i>^2^ are statistically about twice as large
as those based on <i>F</i>, and <i>R</i>- factors based on ALL data will be
even larger.
;
_reflns_number_total     2006
_reflns_number_gt     1785
_reflns_threshold_expression     I>2\s(I)
_refine_ls_structure_factor_coef     Fsqd
_refine_ls_matrix_type     full
_refine_ls_R_factor_all     0.0375
_refine_ls_R_factor_gt     0.0327
_refine_ls_wR_factor_gt     0.0766
_refine_ls_wR_factor_ref     0.08
_refine_ls_goodness_of_fit_ref     1.031
_refine_ls_restrained_S_all     1.031
_refine_ls_number_reflns     2006
_refine_ls_number_parameters     113
_refine_ls_number_restraints     0
_refine_ls_hydrogen_treatment     constr
_refine_ls_weighting_scheme     calc
_refine_ls_weighting_details
         'calc w=1/[\s^2^(Fo^2^)+(0.0283P)^2^+0.5301P] where P=(Fo^2^+2Fc^2^)/3'
_atom_sites_solution_hydrogens     geom
_atom_sites_solution_primary     direct
_atom_sites_solution_secondary     difmap
_refine_ls_shift/su_max     0.001
_refine_ls_shift/su_mean     0
_refine_diff_density_max     0.302
_refine_diff_density_min     -0.218
_refine_ls_extinction_method     none
loop_
    _atom_type_symbol
    _atom_type_description
    _atom_type_scat_dispersion_real
    _atom_type_scat_dispersion_imag
    _atom_type_scat_source
    C C 0.0033 0.0016 'International Tables Vol C Tables 4.2.6.8 and 6.1.1.4'
    H H 0 0 'International Tables Vol C Tables 4.2.6.8 and 6.1.1.4'
    N N 0.0061 0.0033 'International Tables Vol C Tables 4.2.6.8 and 6.1.1.4'
    O O 0.0106 0.006 'International Tables Vol C Tables 4.2.6.8 and 6.1.1.4'
    Cl Cl 0.1484 0.1585 'International Tables Vol C Tables 4.2.6.8 and 6.1.1.4'
_computing_data_collection     'SMART (Bruker, 2001)'
_computing_cell_refinement     'SAINT (Bruker, 2001)'
_computing_data_reduction     'SAINT (Bruker, 2001)'
_computing_structure_solution     'SIR2002 (Burla <i>et al.</i>,  2005)'
_computing_structure_refinement     'SHELXL97 (Sheldrick, 2008)'
_computing_molecular_graphics
 'ORTEP-3 for Windows (Farrugia, 1997) and DIAMOND (Brandenburg & Berndt, 2001)'
_computing_publication_material     'WinGX (Farrugia, 1999)'
loop_
    _atom_site_type_symbol
    _atom_site_label
    _atom_site_fract_x
    _atom_site_fract_y
    _atom_site_fract_z
    _atom_site_U_iso_or_equiv
    _atom_site_adp_type
    _atom_site_calc_flag
    _atom_site_refinement_flags
    _atom_site_occupancy
    _atom_site_disorder_assembly
    _atom_site_disorder_group
    Cl Cl1 0.33999(7) 0.14718(3) 0.035821(18) 0.01567(11) Uani d . 1 . .
    O O1 0.7756(3) 0.59938(11) 0.02054(6) 0.0270(3) Uani d . 1 . .
    H H1 0.7238 0.6660 0.0040 0.040 Uiso calc R 1 . .
    O O2 0.5016(3) 0.65210(10) 0.11399(6) 0.0257(3) Uani d . 1 . .
    N N1 0.3016(3) 0.37706(11) 0.40929(7) 0.0145(3) Uani d . 1 . .
    H H1A 0.1824 0.3128 0.4051 0.022 Uiso calc R 1 . .
    H H1B 0.1969 0.4414 0.4212 0.022 Uiso calc R 1 . .
    H H1C 0.4494 0.3642 0.4455 0.022 Uiso calc R 1 . .
    C C1 0.4271(3) 0.39836(13) 0.33671(8) 0.0126(3) Uani d . 1 . .
    C C2 0.3601(3) 0.32006(13) 0.27659(8) 0.0148(3) Uani d . 1 . .
    H H2 0.2377 0.2535 0.2817 0.018 Uiso calc R 1 . .
    C C3 0.4804(3) 0.34312(13) 0.20801(8) 0.0155(3) Uani d . 1 . .
    H H3 0.4373 0.2911 0.1672 0.019 Uiso calc R 1 . .
    C C4 0.6631(3) 0.44257(13) 0.19984(8) 0.0145(3) Uani d . 1 . .
    C C5 0.7279(3) 0.51913(14) 0.26215(8) 0.0176(3) Uani d . 1 . .
    H H5 0.8524 0.5853 0.2576 0.021 Uiso calc R 1 . .
    C C6 0.6098(3) 0.49813(14) 0.33049(8) 0.0166(3) Uani d . 1 . .
    H H6 0.6522 0.5499 0.3714 0.020 Uiso calc R 1 . .
    C C7 0.7903(3) 0.46817(14) 0.12557(8) 0.0180(3) Uani d . 1 . .
    H H7A 0.7456 0.4006 0.0916 0.022 Uiso calc R 1 . .
    H H7B 1.0060 0.4744 0.1347 0.022 Uiso calc R 1 . .
    C C8 0.6709(3) 0.58249(14) 0.08711(8) 0.0157(3) Uani d . 1 . .
loop_
    _atom_site_aniso_label
    _atom_site_aniso_U_11
    _atom_site_aniso_U_22
    _atom_site_aniso_U_33
    _atom_site_aniso_U_12
    _atom_site_aniso_U_13
    _atom_site_aniso_U_23
    Cl1 0.01972(19) 0.01379(19) 0.01353(18) 0.00041(13) 0.00178(13) 0.00186(12)
    O1 0.0392(7) 0.0206(6) 0.0239(6) 0.0128(5) 0.0181(5) 0.0103(5)
    O2 0.0361(7) 0.0226(6) 0.0203(6) 0.0151(5) 0.0123(5) 0.0061(5)
    N1 0.0169(6) 0.0146(6) 0.0124(6) -0.0011(5) 0.0034(5) -0.0013(5)
    C4 0.0141(6) 0.0146(7) 0.0150(7) 0.0054(5) 0.0026(5) 0.0034(5)
    C1 0.0131(6) 0.0142(7) 0.0108(6) 0.0020(5) 0.0025(5) 0.0023(5)
    C6 0.0173(7) 0.0163(7) 0.0160(7) -0.0025(6) 0.0003(5) -0.0027(6)
    C3 0.0190(7) 0.0138(7) 0.0137(7) 0.0024(6) 0.0011(5) -0.0020(5)
    C7 0.0199(7) 0.0173(7) 0.0178(7) 0.0043(6) 0.0071(6) 0.0034(6)
    C8 0.0156(7) 0.0161(7) 0.0157(7) 0.0003(6) 0.0034(5) 0.0007(6)
    C5 0.0152(7) 0.0173(7) 0.0206(7) -0.0039(6) 0.0032(5) 0.0013(6)
    C2 0.0161(6) 0.0123(7) 0.0159(7) -0.0021(6) 0.0014(5) 0.0000(6)
_geom_special_details
;
All e.s.d.'s (except the e.s.d. in the dihedral angle between two l.s. planes)
are estimated using the full covariance matrix. The cell e.s.d.'s are taken
into account individually in the estimation of e.s.d.'s in distances, angles
and torsion angles; correlations between e.s.d.'s in cell parameters are only
used when they are defined by crystal symmetry. An approximate (isotropic)
treatment of cell e.s.d.'s is used for estimating e.s.d.'s involving l.s.
planes.
;
loop_
    _geom_bond_atom_site_label_1
    _geom_bond_atom_site_label_2
    _geom_bond_site_symmetry_2
    _geom_bond_distance
    _geom_bond_publ_flag
    O1 C8 . 1.3234(17) ?
    O1 H1 . 0.8200 ?
    O2 C8 . 1.2121(18) ?
    N1 C1 . 1.4709(17) ?
    N1 H1A . 0.8900 ?
    N1 H1B . 0.8900 ?
    N1 H1C . 0.8900 ?
    C4 C3 . 1.390(2) ?
    C4 C5 . 1.401(2) ?
    C4 C7 . 1.5100(19) ?
    C1 C2 . 1.384(2) ?
    C1 C6 . 1.388(2) ?
    C6 C5 . 1.387(2) ?
    C6 H6 . 0.9300 ?
    C3 C2 . 1.399(2) ?
    C3 H3 . 0.9300 ?
    C7 C8 . 1.512(2) ?
    C7 H7A . 0.9700 ?
    C7 H7B . 0.9700 ?
    C5 H5 . 0.9300 ?
    C2 H2 . 0.9300 ?
loop_
    _geom_angle_atom_site_label_1
    _geom_angle_atom_site_label_2
    _geom_angle_atom_site_label_3
    _geom_angle_site_symmetry_1
    _geom_angle_site_symmetry_3
    _geom_angle
    _geom_angle_publ_flag
    C8 O1 H1 . . 109.5 ?
    C1 N1 H1A . . 109.5 ?
    C1 N1 H1B . . 109.5 ?
    H1A N1 H1B . . 109.5 ?
    C1 N1 H1C . . 109.5 ?
    H1A N1 H1C . . 109.5 ?
    H1B N1 H1C . . 109.5 ?
    C3 C4 C5 . . 118.62(13) ?
    C3 C4 C7 . . 121.06(13) ?
    C5 C4 C7 . . 120.33(13) ?
    C2 C1 C6 . . 121.69(13) ?
    C2 C1 N1 . . 119.89(12) ?
    C6 C1 N1 . . 118.42(12) ?
    C5 C6 C1 . . 118.77(13) ?
    C5 C6 H6 . . 120.6 ?
    C1 C6 H6 . . 120.6 ?
    C4 C3 C2 . . 121.05(13) ?
    C4 C3 H3 . . 119.5 ?
    C2 C3 H3 . . 119.5 ?
    C4 C7 C8 . . 113.72(12) ?
    C4 C7 H7A . . 108.8 ?
    C8 C7 H7A . . 108.8 ?
    C4 C7 H7B . . 108.8 ?
    C8 C7 H7B . . 108.8 ?
    H7A C7 H7B . . 107.7 ?
    O2 C8 O1 . . 123.32(14) ?
    O2 C8 C7 . . 124.41(13) ?
    O1 C8 C7 . . 112.27(12) ?
    C6 C5 C4 . . 121.20(14) ?
    C6 C5 H5 . . 119.4 ?
    C4 C5 H5 . . 119.4 ?
    C1 C2 C3 . . 118.67(13) ?
    C1 C2 H2 . . 120.7 ?
    C3 C2 H2 . . 120.7 ?
loop_
    _geom_torsion_atom_site_label_1
    _geom_torsion_atom_site_label_2
    _geom_torsion_atom_site_label_3
    _geom_torsion_atom_site_label_4
    _geom_torsion_site_symmetry_1
    _geom_torsion_site_symmetry_2
    _geom_torsion_site_symmetry_3
    _geom_torsion_site_symmetry_4
    _geom_torsion
    _geom_torsion_publ_flag
    C2 C1 C6 C5 . . . . -0.1(2) ?
    N1 C1 C6 C5 . . . . -179.72(13) ?
    C5 C4 C3 C2 . . . . 0.7(2) ?
    C7 C4 C3 C2 . . . . -179.38(13) ?
    C3 C4 C7 C8 . . . . 113.71(16) ?
    C5 C4 C7 C8 . . . . -66.37(18) ?
    C4 C7 C8 O2 . . . . 3.9(2) ?
    C4 C7 C8 O1 . . . . -176.97(13) ?
    C1 C6 C5 C4 . . . . 0.7(2) ?
    C3 C4 C5 C6 . . . . -1.0(2) ?
    C7 C4 C5 C6 . . . . 179.07(13) ?
    C6 C1 C2 C3 . . . . -0.2(2) ?
    N1 C1 C2 C3 . . . . 179.42(12) ?
    C4 C3 C2 C1 . . . . -0.1(2) ?
loop_
    _geom_hbond_atom_site_label_D
    _geom_hbond_atom_site_label_H
    _geom_hbond_atom_site_label_A
    _geom_hbond_site_symmetry_A
    _geom_hbond_distance_DH
    _geom_hbond_distance_HA
    _geom_hbond_distance_DA
    _geom_hbond_angle_DHA
    _geom_hbond_publ_flag
    O1 H1 Cl1 3_665 0.8200 2.2000 3.0087(13) 171.00 yes
    N1 H1A O2 2_545 0.8900 1.9800 2.8517(17) 167.00 yes
    N1 H1B Cl1 2_555 0.8900 2.4100 3.2285(13) 152.00 yes
    N1 H1C Cl1 4_666 0.8900 2.2600 3.1516(14) 174.00 yes
    C2 H2 O2 2_545 0.9300 2.4900 3.2338(18) 137.00 yes
    C3 H3 Cl1 . 0.9300 2.8200 3.7481(15) 175.00 yes
