# Supplementary material for: 4-(Carboxy­meth­yl)anilinium chloride
Source: Acta Crystallogr Sect E Struct Rep Online. 2009 Jun 13;65(Pt 7):o1563–4. doi: 10.1107/S1600536809021849 (PMC2969300; doi:10.1107/S1600536809021849)
Supplement: Supplementary file 2 [file e-65-o1563-Isup2.hkl]

#
# h,k,l, Fc-squared, Fo-squared, sigma(Fo-squared) and status flag
#
data_I
_shelx_title ' import in P 21/n'
_shelx_refln_list_code          4
_shelx_F_calc_maximum      109.37
_exptl_crystal_F_000       392.00
_reflns_d_resolution_high  0.7699
 
loop_
 _symmetry_equiv_pos_as_xyz
 'x, y, z'
 '-x+1/2, y+1/2, -z+1/2'
 '-x, -y, -z'
 'x-1/2, -y-1/2, z-1/2'
 
_cell_length_a     4.4942
_cell_length_b    11.0790
_cell_length_c    17.7120
_cell_angle_alpha  90.000
_cell_angle_beta   95.429
_cell_angle_gamma  90.000
 
_shelx_F_squared_multiplier     1.000
 
loop_
 _refln_index_h
 _refln_index_k
 _refln_index_l
 _refln_F_squared_calc
 _refln_F_squared_meas
 _refln_F_squared_sigma
 _refln_observed_status
   2   0   0     2435.87     2573.14     62.94 o
   4   0   0       42.78       41.86      3.28 o
   1   1   0     3106.74     3193.48     46.77 o
   2   1   0     3063.54     3063.62     60.31 o
   3   1   0       78.06       59.54      2.72 o
   4   1   0      179.27      184.88      6.44 o
   5   1   0        3.93        4.71      1.38 o
   0   2   0     2955.62     2903.90     83.35 o
   1   2   0      785.01      680.89      8.60 o
   2   2   0      942.47     1012.04     15.43 o
   3   2   0       15.96       11.68      1.10 o
   4   2   0       10.57       10.33      1.49 o
   5   2   0      380.09      376.70     14.17 o
   1   3   0      346.14      384.83      5.92 o
   2   3   0      466.00      503.01      8.00 o
   3   3   0     1668.44     1687.05     32.13 o
   4   3   0       48.65       51.85      3.32 o
   5   3   0       21.36       28.10      2.73 o
   0   4   0     7917.47     7930.24    444.37 o
   1   4   0      343.04      322.78      6.49 o
   2   4   0        3.92        1.17      0.49 o
   3   4   0       34.28       34.32      1.96 o
   4   4   0       15.53       16.98      2.27 o
   5   4   0        4.40        3.71      1.27 o
   1   5   0        6.96        8.64      1.08 o
   2   5   0     1628.18     1646.17     31.63 o
   3   5   0        1.94        3.32      0.75 o
   4   5   0      208.30      223.65      8.86 o
   5   5   0       15.84       11.50      2.51 o
   0   6   0     1758.94     1669.22     72.96 o
   1   6   0       11.57       21.30      2.13 o
   2   6   0      143.27      148.18      5.00 o
   3   6   0       50.38       52.06      3.62 o
   4   6   0       24.78       32.69      4.67 o
   5   6   0       90.34      101.22      7.33 o
   1   7   0        0.13        0.63      0.49 o
   2   7   0       45.33       51.05      3.53 o
   3   7   0     1234.53     1128.21     54.07 o
   4   7   0       35.45       29.66      5.66 o
   5   7   0        2.59        7.20      3.44 o
   0   8   0      498.99      530.44     19.48 o
   1   8   0     1555.78     1485.16     34.63 o
   2   8   0       29.58       34.62      3.17 o
   3   8   0        0.87        0.74      1.63 o
   4   8   0        6.16        4.00      2.74 o
   1   9   0        0.06        0.28      0.54 o
   2   9   0      259.99      230.89     18.36 o
   3   9   0      124.01      129.55     12.82 o
   4   9   0      302.56      277.17     21.13 o
   0  10   0      361.75      375.75     15.43 o
   1  10   0       36.16       32.49      3.06 o
   2  10   0        3.49        1.76      1.36 o
   3  10   0       38.40       38.50      8.18 o
   4  10   0        4.36        7.89      4.63 o
   1  11   0      203.08      199.25      7.99 o
   2  11   0       62.07       63.21      6.27 o
   3  11   0      334.31      316.47     24.29 o
   0  12   0      159.59      145.98     15.29 o
   1  12   0      979.61     1009.60     31.52 o
   2  12   0       53.82       46.47     13.09 o
   3  12   0        6.47        3.94      3.45 o
   1  13   0        2.55        3.36      1.69 o
   2  13   0       11.71       11.49      5.59 o
   0  14   0      128.41      138.02     13.10 o
   1  14   0        4.48        4.10      2.02 o
  -5   0   1       38.17       41.68      3.41 o
  -3   0   1      903.72      938.57     28.09 o
  -1   0   1     3051.50     2567.80    117.75 o
   1   0   1      108.47      113.57      3.45 o
   3   0   1        7.98       13.90      1.76 o
   5   0   1       43.31       38.40      3.94 o
  -5   1   1      167.12      171.94      5.74 o
  -4   1   1       79.13       78.36      3.60 o
  -3   1   1      176.56      191.80      4.64 o
  -2   1   1       77.03       83.28      2.33 o
  -1   1   1     4420.66     4496.93     60.71 o
   0   1   1        0.14       -0.09      0.09 o
   1   1   1       20.55       34.46      1.01 o
   2   1   1      183.74      197.34      3.67 o
   3   1   1      157.70      155.84      4.41 o
   4   1   1      681.15      696.69     18.76 o
   5   1   1      142.76      149.91      9.32 o
  -5   2   1       44.08       37.56      2.80 o
  -4   2   1      275.20      257.78      8.26 o
  -3   2   1        2.62        3.23      0.57 o
  -2   2   1     1881.45     1955.77     34.10 o
  -1   2   1     1831.75     1819.96     22.65 o
   0   2   1     1421.75     1323.06     21.32 o
   1   2   1     8462.70     8569.62    103.20 o
   2   2   1     2199.54     2193.95     30.27 o
   3   2   1       68.21       70.42      2.81 o
   4   2   1      395.06      393.73     11.93 o
   5   2   1        6.33        4.60      1.15 o
  -5   3   1      100.54       95.40      4.82 o
  -4   3   1      183.46      181.42      6.74 o
  -3   3   1       97.99      111.67      4.39 o
  -2   3   1       83.30       71.78      1.58 o
  -1   3   1      947.32      970.67     18.50 o
   0   3   1     1641.73     1630.04     32.67 o
   1   3   1       43.50       34.32      1.11 o
   2   3   1     3204.06     3467.02     47.45 o
   3   3   1        3.37        2.59      1.54 o
   4   3   1      341.23      337.35     10.93 o
   5   3   1       36.54       38.68      4.03 o
  -5   4   1        0.98        2.83      1.20 o
  -4   4   1      211.40      222.39      8.30 o
  -3   4   1      323.34      326.40      9.11 o
  -2   4   1      325.13      288.14      6.90 o
  -1   4   1      121.10      161.05      5.21 o
   0   4   1        0.83        3.47      0.81 o
   1   4   1     4700.04     4803.22     91.32 o
   2   4   1      242.89      263.82      5.11 o
   3   4   1      101.12       92.63      3.68 o
   4   4   1      171.67      165.79      6.98 o
   5   4   1       34.08       36.38      3.54 o
  -5   5   1       52.92       67.17      4.84 o
  -4   5   1       63.63       59.16      4.35 o
  -3   5   1       71.40       83.54      4.05 o
  -2   5   1      271.12      305.79      7.11 o
  -1   5   1     1730.51     1705.54     32.91 o
   0   5   1       99.66       90.10      3.76 o
   1   5   1      479.26      460.06      8.95 o
   2   5   1       34.29       26.93      1.72 o
   3   5   1      182.00      185.36      5.01 o
   4   5   1       34.16       33.79      3.49 o
   5   5   1      330.77      330.28     14.35 o
  -5   6   1      269.14      254.99     17.58 o
  -4   6   1      490.32      465.72     26.30 o
  -3   6   1       38.16       45.39      4.96 o
  -2   6   1      748.14      732.80     16.52 o
  -1   6   1      222.61      237.62      6.66 o
   0   6   1      121.74      119.51      4.81 o
   1   6   1      613.53      604.29     13.67 o
   2   6   1     1009.20     1062.93     28.52 o
   3   6   1       12.72       12.60      1.81 o
   4   6   1       74.93       78.99      5.46 o
   5   6   1       39.00       33.66      6.33 o
  -5   7   1        6.30        6.28      3.11 o
  -4   7   1      401.63      395.48     24.45 o
  -3   7   1       51.84       64.59      8.65 o
  -2   7   1      962.23      965.17     23.69 o
  -1   7   1       65.22       61.08      3.60 o
   0   7   1     1758.86     1730.53     44.73 o
   1   7   1       43.71       55.12      4.34 o
   2   7   1      632.20      648.06     17.05 o
   3   7   1      171.90      154.79      9.12 o
   4   7   1      171.88      176.32      8.52 o
   5   7   1        5.94        3.58      2.98 o
  -4   8   1      182.86      189.02     15.77 o
  -3   8   1       18.65        9.32      3.81 o
  -2   8   1      406.28      374.52     21.44 o
  -1   8   1       24.42       23.21      2.38 o
   0   8   1       12.39       11.08      2.57 o
   1   8   1        0.87        0.58      0.61 o
   2   8   1      232.43      229.61      9.78 o
   3   8   1        0.23        3.83      1.98 o
   4   8   1      169.99      152.61     13.91 o
  -4   9   1        0.81        4.20      3.10 o
  -3   9   1       78.10       58.55      9.54 o
  -2   9   1      200.35      175.57      7.16 o
  -1   9   1        0.19        1.46      1.23 o
   0   9   1        0.59        1.16      0.41 o
   1   9   1       52.31       52.01      3.58 o
   2   9   1       55.35       49.41      6.42 o
   3   9   1      147.59      159.31     14.53 o
   4   9   1       66.44       55.00      9.88 o
  -4  10   1       44.62       41.07      9.28 o
  -3  10   1      223.77      248.09     19.87 o
  -2  10   1       98.76      115.61      5.93 o
  -1  10   1      442.29      435.95     13.41 o
   0  10   1       17.28       20.29      1.68 o
   1  10   1      727.06      713.74     19.53 o
   2  10   1       62.46       67.54      5.86 o
   3  10   1      267.88      258.50     20.40 o
   4  10   1       10.75       25.32      7.30 o
  -3  11   1       13.05        7.53      4.80 o
  -2  11   1      411.41      403.04     20.20 o
  -1  11   1      404.05      404.31     13.47 o
   0  11   1      320.67      316.70     11.38 o
   1  11   1      234.13      241.42     11.36 o
   2  11   1      111.56      103.71      9.68 o
   3  11   1       39.01       56.33     11.05 o
  -3  12   1       23.73       21.33      7.49 o
  -2  12   1      319.04      313.58     17.84 o
  -1  12   1       40.39       46.50      5.71 o
   0  12   1       46.99       50.49      5.05 o
   1  12   1       15.01       12.46      2.68 o
   2  12   1      119.12      133.27     11.81 o
   3  12   1       44.06       46.36     10.54 o
  -2  13   1      415.01      440.16     31.69 o
  -1  13   1        0.28        0.40      1.31 o
   0  13   1       82.58       86.05      6.94 o
   1  13   1        9.30        9.29      2.82 o
   2  13   1       13.37        8.59      5.16 o
  -1  14   1      246.56      233.14     11.78 o
   0  14   1       67.36       69.98      6.66 o
   1  14   1      121.66      124.97      9.82 o
  -4   0   2        5.77        6.53      0.92 o
  -2   0   2     1547.27     1510.65     72.39 o
   2   0   2      960.52     1033.06     25.40 o
   4   0   2       74.43       53.47      4.15 o
  -5   1   2       94.78       91.54      4.86 o
  -4   1   2      528.45      525.79     12.24 o
  -3   1   2      203.45      207.55      4.69 o
  -2   1   2       95.81       78.52      2.32 o
  -1   1   2      478.71      419.88      6.06 o
   0   1   2     1102.31     1011.13     17.27 o
   1   1   2    11962.66    11767.60    155.67 o
   2   1   2      592.06      593.70     10.40 o
   3   1   2     1176.32     1212.49     30.04 o
   4   1   2      102.51      101.98      4.65 o
   5   1   2        3.90        3.02      1.59 o
  -5   2   2       18.39       15.47      1.69 o
  -4   2   2        4.84        3.71      0.96 o
  -3   2   2       28.69       32.52      1.53 o
  -2   2   2       62.85       74.77      2.13 o
  -1   2   2     4006.51     4250.10     52.38 o
   0   2   2      711.66      756.12     11.62 o
   1   2   2     1405.85     1408.45     17.83 o
   2   2   2      138.33      146.18      3.21 o
   3   2   2     1172.59     1237.95     27.34 o
   4   2   2       23.85       25.27      2.44 o
   5   2   2      313.83      319.49     10.95 o
  -5   3   2      128.28      144.32      5.99 o
  -4   3   2      192.49      200.15      7.17 o
  -3   3   2      707.73      716.15     15.75 o
  -2   3   2      171.67      168.94      3.48 o
  -1   3   2        2.04        1.82      0.35 o
   0   3   2      510.33      498.76      8.90 o
   1   3   2     3805.53     3706.12     52.81 o
   2   3   2      571.90      617.98     10.66 o
   3   3   2       83.31       60.94      2.62 o
   4   3   2       91.64       98.07      6.18 o
   5   3   2       22.37       29.72      3.10 o
  -5   4   2      217.92      215.53     14.15 o
  -4   4   2       23.69       22.82      4.02 o
  -3   4   2        0.15        1.29      0.57 o
  -2   4   2      731.49      740.77     12.48 o
  -1   4   2     2382.27     2544.42     56.93 o
   0   4   2     5895.82     5696.94    147.49 o
   1   4   2     1320.61     1399.75     23.13 o
   2   4   2     2761.55     2886.36     45.85 o
   3   4   2       33.38       29.95      1.78 o
   4   4   2       51.27       59.43      4.23 o
   5   4   2      202.80      185.96     17.46 o
  -5   5   2        0.01        1.62      1.74 o
  -4   5   2      556.97      563.93     21.28 o
  -3   5   2        0.00        0.91      0.57 o
  -2   5   2      125.17      118.90      3.18 o
  -1   5   2     1195.72     1259.13     27.94 o
   0   5   2      443.72      496.65     12.53 o
   1   5   2      322.61      339.30      7.64 o
   2   5   2      339.73      296.42      7.18 o
   3   5   2      106.91      114.24      4.86 o
   4   5   2        9.28       10.42      1.96 o
   5   5   2        1.00        1.90      1.66 o
  -5   6   2       64.04       70.23      8.75 o
  -4   6   2       42.88       43.03      6.68 o
  -3   6   2        8.13        7.79      2.18 o
  -2   6   2      553.97      577.51     13.48 o
  -1   6   2      568.84      591.85     18.65 o
   0   6   2       62.19       93.76      3.69 o
   1   6   2      196.09      200.53      6.86 o
   2   6   2      754.06      733.01     16.55 o
   3   6   2      312.22      312.78     13.06 o
   4   6   2      331.07      326.25     12.19 o
   5   6   2      160.79      168.83      9.89 o
  -5   7   2       66.59       78.50     10.08 o
  -4   7   2        4.14        3.65      2.19 o
  -3   7   2      145.83       90.15     10.14 o
  -2   7   2      156.01      185.72      5.94 o
  -1   7   2      269.33      287.69     10.19 o
   0   7   2      916.22      926.01     22.38 o
   1   7   2      439.70      436.66     14.66 o
   2   7   2      177.09      179.14      6.02 o
   3   7   2      541.32      522.58     20.88 o
   4   7   2        2.51        3.16      1.59 o
   5   7   2        0.91        1.85      2.00 o
  -4   8   2       43.97       21.98      5.85 o
  -3   8   2      133.32       90.24      8.74 o
  -2   8   2      359.50      369.18     10.52 o
  -1   8   2     1862.74     1756.54     54.52 o
   0   8   2      398.85      370.80     10.79 o
   1   8   2      729.50      730.37     28.35 o
   2   8   2       22.47       22.91      3.22 o
   3   8   2        0.26       -1.44      1.44 o
   4   8   2      118.56      117.09     12.66 o
  -4   9   2      203.18      223.01     18.30 o
  -3   9   2      176.46      153.88     10.13 o
  -2   9   2       54.86       44.99      3.72 o
  -1   9   2       16.77       19.11      3.57 o
   0   9   2      336.31      328.78     10.13 o
   1   9   2      207.08      209.12      9.68 o
   2   9   2      910.91      896.14     32.40 o
   3   9   2       43.34       61.64      9.78 o
   4   9   2       12.49        3.71      3.54 o
  -4  10   2      118.86      125.58     14.91 o
  -3  10   2       80.27       61.65     19.04 o
  -2  10   2      144.49      137.36      7.99 o
  -1  10   2       69.26       65.16      4.29 o
   0  10   2      235.83      221.65      8.20 o
   1  10   2        6.56        4.37      1.59 o
   2  10   2       35.84       40.29      6.03 o
   3  10   2        1.54        4.99      3.09 o
   4  10   2      257.10      234.08     19.81 o
  -3  11   2       34.08       43.03      9.67 o
  -2  11   2      175.15      160.74      8.83 o
  -1  11   2       26.99       30.66      3.16 o
   0  11   2       54.42       55.83      3.86 o
   1  11   2      110.09      115.71      8.13 o
   2  11   2      356.49      376.86     15.31 o
   3  11   2      155.06      158.16     17.22 o
  -3  12   2        2.76        2.51      4.05 o
  -2  12   2       29.46       30.15      5.59 o
  -1  12   2      105.92      117.15      7.51 o
   0  12   2       14.36        8.08      2.54 o
   1  12   2       79.82       77.76      7.10 o
   2  12   2       13.10       16.61      4.33 o
   3  12   2        0.08        1.40      3.69 o
  -2  13   2      258.34      262.46     17.01 o
  -1  13   2      109.98      105.14      9.32 o
   0  13   2       66.04       55.88     10.54 o
   1  13   2       46.22       34.72      5.16 o
   2  13   2      247.55      328.45     26.01 o
  -1  14   2      202.03      183.66     10.39 o
   0  14   2      200.45      230.44     11.45 o
   1  14   2        8.79        5.25      2.37 o
  -5   0   3        1.46        2.75      2.43 o
  -1   0   3       13.64       12.32      0.81 o
   1   0   3     2545.05     2457.28     50.30 o
   3   0   3     1429.79     1457.68     82.31 o
   5   0   3      160.16      154.33      8.56 o
  -5   1   3      100.05       93.95      8.44 o
  -4   1   3        7.25        5.13      0.70 o
  -3   1   3      505.52      512.77     13.37 o
  -2   1   3       47.25       51.70      2.46 o
  -1   1   3     1694.17     1646.46     19.93 o
   0   1   3       62.64       87.45      1.84 o
   1   1   3     6636.27     6864.36    127.47 o
   2   1   3      101.80       79.45      2.38 o
   3   1   3      330.44      336.05      9.21 o
   4   1   3        0.52        2.58      1.06 o
   5   1   3      152.57      138.97      7.62 o
  -5   2   3       39.68       38.44      7.72 o
  -4   2   3      706.82      706.88     18.49 o
  -3   2   3      105.18       99.02      3.19 o
  -2   2   3      917.53      917.53     18.26 o
  -1   2   3      206.77      218.74      3.58 o
   0   2   3     4708.08     4952.17     75.19 o
   1   2   3      482.64      514.31      7.56 o
   2   2   3       14.28        8.03      0.95 o
   3   2   3      125.67      132.74      3.81 o
   4   2   3       31.47       34.12      3.27 o
   5   2   3        1.51        2.21      0.99 o
  -5   3   3        0.70        2.97      1.26 o
  -4   3   3       21.08       19.05      1.96 o
  -3   3   3       48.86       49.69      2.32 o
  -2   3   3      268.38      290.83      5.85 o
  -1   3   3     2079.52     2173.95     32.33 o
   0   3   3     1902.94     2002.63     33.26 o
   1   3   3     2992.97     3026.86     41.59 o
   2   3   3     1923.11     1966.91     42.45 o
   3   3   3        9.42        7.36      0.84 o
   4   3   3      330.54      335.53     11.33 o
   5   3   3        0.28        1.23      1.05 o
  -5   4   3       56.00       59.38      5.33 o
  -4   4   3        2.55        2.12      1.25 o
  -3   4   3      380.84      382.41     15.07 o
  -2   4   3      598.61      672.08     11.49 o
  -1   4   3      392.22      398.11     11.11 o
   0   4   3     1424.23     1386.99     30.21 o
   1   4   3      189.21      175.52      5.21 o
   2   4   3      161.98      156.44      3.92 o
   3   4   3      198.23      209.35      6.87 o
   4   4   3       13.12       16.38      2.90 o
   5   4   3      100.08      100.81     11.42 o
  -5   5   3       75.05       80.18      6.45 o
  -4   5   3       67.40       55.07      5.36 o
  -3   5   3      973.37      954.47     25.10 o
  -2   5   3       57.88       63.24      2.33 o
  -1   5   3      205.85      159.16      4.51 o
   0   5   3      193.68      221.49      8.30 o
   1   5   3      154.22      153.10      4.36 o
   2   5   3        1.05        0.14      0.71 o
   3   5   3     1603.12     1566.33     30.84 o
   4   5   3      187.15      161.99      7.51 o
   5   5   3      292.90      296.86     13.82 o
  -5   6   3       28.69       31.83      6.39 o
  -4   6   3       83.00       88.13      9.80 o
  -3   6   3      604.22      624.84     51.77 o
  -2   6   3      238.24      232.42      6.65 o
  -1   6   3      226.20      217.76      6.54 o
   0   6   3      336.72      310.56     11.03 o
   1   6   3      743.01      775.57     15.42 o
   2   6   3      249.49      225.23      6.89 o
   3   6   3     1652.43     1614.14     42.27 o
   4   6   3      299.40      294.21     11.54 o
   5   6   3       17.12       12.42      3.83 o
  -5   7   3      199.54      197.01     15.92 o
  -4   7   3       10.74        4.23      2.48 o
  -3   7   3        1.00        0.44      1.06 o
  -2   7   3       65.72       56.19      3.71 o
  -1   7   3      165.21      174.70      5.66 o
   0   7   3      762.60      706.68     30.24 o
   1   7   3      216.87      228.44      9.51 o
   2   7   3       35.67       36.37      3.14 o
   3   7   3       49.18       55.17      5.63 o
   4   7   3        0.49        2.14      1.36 o
  -4   8   3       69.30       94.24     11.36 o
  -3   8   3      112.40      121.65      8.91 o
  -2   8   3     1215.08     1239.03     26.62 o
  -1   8   3       69.10       70.84      4.53 o
   0   8   3      252.73      252.27     10.46 o
   1   8   3     1061.74     1098.36     31.22 o
   2   8   3       24.82       29.57      2.81 o
   3   8   3      150.67      152.73      9.75 o
   4   8   3        9.09        2.42      1.81 o
  -4   9   3        5.69        4.14      3.01 o
  -3   9   3      818.50      832.32     32.68 o
  -2   9   3      252.79      300.34     10.23 o
  -1   9   3      429.86      448.53     15.15 o
   0   9   3     1452.79     1400.40     38.69 o
   1   9   3       31.98       38.40      6.35 o
   2   9   3      148.93      148.02      8.13 o
   3   9   3      506.58      499.00     30.64 o
   4   9   3       60.70       57.80     10.12 o
  -4  10   3       79.21      106.55     13.91 o
  -3  10   3      384.02      368.77     18.36 o
  -2  10   3      343.86      325.57     11.14 o
  -1  10   3      517.81      494.97     19.99 o
   0  10   3      618.30      616.81     30.09 o
   1  10   3       75.74       70.70      6.23 o
   2  10   3       12.38        9.29      2.56 o
   3  10   3      205.91      193.49     17.32 o
   4  10   3       21.41       17.87      6.42 o
  -3  11   3        8.97       18.30      4.23 o
  -2  11   3       13.80       11.26      2.55 o
  -1  11   3       10.55       13.77      1.98 o
   0  11   3     1235.13     1184.30     30.06 o
   1  11   3      120.37      130.51      8.73 o
   2  11   3      108.66      134.06      8.86 o
   3  11   3       36.35       22.86      7.14 o
  -3  12   3       22.60       31.89      9.30 o
  -2  12   3       61.92       67.50      6.28 o
  -1  12   3      106.00      104.12      5.64 o
   0  12   3      545.69      563.24     20.77 o
   1  12   3       39.23       44.45      9.17 o
   2  12   3      277.42      307.00     17.97 o
   3  12   3       38.17       77.76     13.01 o
  -2  13   3      147.20      150.31     13.55 o
  -1  13   3       40.88       47.28      5.25 o
   0  13   3      254.70      254.38     18.43 o
   1  13   3       14.31       15.43      3.69 o
   2  13   3      199.89      238.97     21.71 o
  -1  14   3      108.14       84.89      7.39 o
   0  14   3       91.07       89.82      7.71 o
   1  14   3      195.14      176.99     23.07 o
  -4   0   4       10.69       10.27      3.04 o
  -2   0   4     4071.03     4268.60    138.69 o
   0   0   4      171.74      231.74      7.06 o
   2   0   4       34.97       34.33      2.68 o
   4   0   4      381.09      343.50     13.91 o
  -5   1   4       18.80       28.76      4.42 o
  -4   1   4      486.09      497.28     16.67 o
  -3   1   4        0.85        2.11      0.64 o
  -2   1   4       19.49       14.83      0.85 o
  -1   1   4      490.42      465.56      6.75 o
   0   1   4       11.13        2.84      0.46 o
   1   1   4     5622.21     5671.33     75.67 o
   2   1   4      349.62      318.44      6.57 o
   3   1   4      184.10      179.79      6.13 o
   4   1   4      133.54      150.27      6.37 o
   5   1   4       57.14       54.56      3.77 o
  -5   2   4       11.06        9.73      4.24 o
  -4   2   4       40.59       38.61      3.19 o
  -3   2   4      163.70      166.38      5.10 o
  -2   2   4      239.58      245.58      5.62 o
  -1   2   4     2402.99     2412.69     31.96 o
   0   2   4      538.95      526.85      8.74 o
   1   2   4      536.00      514.88      8.72 o
   2   2   4      153.58      160.86      4.12 o
   3   2   4     1054.83     1042.19     25.84 o
   4   2   4      210.07      192.83      7.59 o
   5   2   4      677.42      671.27     19.94 o
  -5   3   4      624.97      639.66     28.33 o
  -4   3   4        0.75        1.11      1.09 o
  -3   3   4       82.36       82.72      3.57 o
  -2   3   4       23.19       27.34      1.33 o
  -1   3   4        1.62        0.35      0.24 o
   0   3   4      939.21      927.82     15.65 o
   1   3   4     2996.94     3000.88     46.29 o
   2   3   4      957.78     1050.67     18.19 o
   3   3   4      410.72      405.69      9.54 o
   4   3   4       71.77       75.09      4.49 o
   5   3   4       22.28       10.00      2.23 o
  -5   4   4       14.00       10.53      2.48 o
  -4   4   4       82.39       89.26      6.10 o
  -3   4   4       17.31       14.35      1.77 o
  -2   4   4     1745.00     1827.35     29.76 o
  -1   4   4      888.17      915.06     14.65 o
   0   4   4      198.32      203.80      7.27 o
   1   4   4       17.48       25.49      1.64 o
   2   4   4      179.55      196.06      4.89 o
   3   4   4      396.33      410.56      9.97 o
   4   4   4      193.20      187.43      8.61 o
   5   4   4        4.51        1.99      1.50 o
  -5   5   4      226.60      245.17     12.21 o
  -4   5   4     1020.83      984.67     33.17 o
  -3   5   4        2.62        3.03      1.10 o
  -2   5   4        5.68        3.97      0.59 o
  -1   5   4       14.50       23.71      1.32 o
   0   5   4      872.25      827.35     19.78 o
   1   5   4      845.01      853.65     16.48 o
   2   5   4     2231.84     2231.91     39.57 o
   3   5   4      853.13      844.43     18.28 o
   4   5   4       68.18       70.48      5.08 o
   5   5   4        3.73        4.44      2.04 o
  -5   6   4        0.70        0.49      2.19 o
  -4   6   4       37.89       28.63      3.71 o
  -3   6   4      187.87      165.94     15.10 o
  -2   6   4      285.11      267.45      7.35 o
  -1   6   4     1266.50     1186.34     27.19 o
   0   6   4      136.27      152.85     12.07 o
   1   6   4      186.83      207.69      6.62 o
   2   6   4        0.59        2.35      0.64 o
   3   6   4       35.38       41.19      4.15 o
   4   6   4      638.62      655.35     20.52 o
   5   6   4       82.28       82.93      7.54 o
  -5   7   4      147.44      191.82     15.61 o
  -4   7   4       82.05       69.26      7.23 o
  -3   7   4      340.18      316.66     15.43 o
  -2   7   4        0.08        1.32      0.76 o
  -1   7   4      148.93      156.26      6.07 o
   0   7   4       28.54       30.18      3.45 o
   1   7   4     2036.42     1867.81     41.94 o
   2   7   4      736.37      752.12     19.58 o
   3   7   4        8.81        5.34      3.21 o
   4   7   4        0.16        1.51      1.27 o
  -4   8   4        2.41        4.15      1.95 o
  -3   8   4       38.86       44.13      6.30 o
  -2   8   4        6.54        7.33      1.29 o
  -1   8   4      661.27      607.60     16.56 o
   0   8   4        2.76        3.17      1.62 o
   1   8   4      274.91      240.12     12.37 o
   2   8   4      115.02      123.55      5.17 o
   3   8   4       51.54       54.02      6.24 o
   4   8   4       17.94        8.77      3.72 o
  -4   9   4      195.67      197.14     17.26 o
  -3   9   4        0.16        0.25      1.25 o
  -2   9   4        0.65        1.25      0.73 o
  -1   9   4       15.38       15.91      2.09 o
   0   9   4      141.73      150.59      8.14 o
   1   9   4      110.43      133.31     10.18 o
   2   9   4      584.99      588.21     20.15 o
   3   9   4       76.37       78.65      7.93 o
   4   9   4       45.17       28.35      5.40 o
  -4  10   4        2.16        2.78      3.83 o
  -3  10   4        0.39        1.36      1.56 o
  -2  10   4      370.98      374.25     13.72 o
  -1  10   4        7.06        4.44      1.24 o
   0  10   4       73.00       75.47      6.42 o
   1  10   4        3.18        1.50      1.20 o
   2  10   4      318.58      309.35     13.32 o
   3  10   4       56.08       57.29     10.03 o
  -3  11   4       68.67       69.03      7.90 o
  -2  11   4       10.08        6.26      1.66 o
  -1  11   4        0.79        1.39      0.84 o
   0  11   4       25.78       26.60      4.25 o
   1  11   4      105.75       93.57      9.74 o
   2  11   4      544.88      569.75     20.72 o
   3  11   4       10.00       13.07      5.83 o
  -3  12   4      449.28      499.24     20.16 o
  -2  12   4       21.23       13.16      3.45 o
  -1  12   4     1811.04     1772.06     40.07 o
   0  12   4       39.74       33.48      3.33 o
   1  12   4        6.19        0.60      1.97 o
   2  12   4      101.91      106.89     11.11 o
  -2  13   4        0.01        2.81      3.88 o
  -1  13   4       18.75       27.53      5.54 o
   0  13   4        0.04        1.57      1.41 o
   1  13   4      507.87      553.15     27.87 o
   2  13   4       61.47       74.83     12.97 o
   0  14   4       27.99       22.66      4.55 o
  -5   0   5     1105.70     1114.68     52.44 o
  -3   0   5      710.23      674.20     38.14 o
  -1   0   5     1496.47     1496.02     28.31 o
   1   0   5      768.63      750.94     32.21 o
   3   0   5       15.45       13.41      2.31 o
   5   0   5      127.12      127.02      8.21 o
  -5   1   5      105.80       98.06      7.68 o
  -4   1   5       18.44       20.32      2.01 o
  -3   1   5     1059.49     1062.64     27.84 o
  -2   1   5       33.28       32.23      1.22 o
  -1   1   5     3038.68     3015.87     37.37 o
   0   1   5      420.55      481.36      7.51 o
   1   1   5       42.64       53.50      2.03 o
   2   1   5      562.82      545.62     10.36 o
   3   1   5      190.71      186.70      5.04 o
   4   1   5      309.19      301.33     11.18 o
   5   1   5       31.13       30.69      3.34 o
  -5   2   5        2.00        4.43      3.04 o
  -4   2   5      654.98      667.45     22.20 o
  -3   2   5       36.03       34.83      1.98 o
  -2   2   5       10.88       14.79      0.91 o
  -1   2   5      313.52      341.88      5.60 o
   0   2   5     3222.38     3316.41     47.52 o
   1   2   5      352.20      358.51      7.19 o
   2   2   5     2727.39     2759.39     46.85 o
   3   2   5       10.69        7.59      0.96 o
   4   2   5        1.18        2.89      1.02 o
   5   2   5       11.44       11.14      2.93 o
  -5   3   5      147.77      144.40      7.65 o
  -4   3   5       75.18       75.36      4.70 o
  -3   3   5      535.26      533.89     13.43 o
  -2   3   5      125.72      103.66      2.79 o
  -1   3   5      586.29      576.93     10.14 o
   0   3   5        4.54        8.41      1.18 o
   1   3   5      212.39      216.26      5.25 o
   2   3   5      925.74      870.68     18.11 o
   3   3   5        3.38        3.10      0.75 o
   4   3   5      238.77      241.12      9.89 o
   5   3   5        3.50        5.42      1.81 o
  -5   4   5      142.09      145.03      9.23 o
  -4   4   5       22.76       16.91      2.57 o
  -3   4   5       39.39       48.01      2.98 o
  -2   4   5       47.43       57.90      2.17 o
  -1   4   5      146.37      126.29      3.62 o
   0   4   5      489.78      551.38     15.85 o
   1   4   5      234.97      215.28      6.11 o
   2   4   5        8.50       13.92      1.27 o
   3   4   5      289.78      285.00      7.83 o
   4   4   5      121.85      110.57      6.01 o
   5   4   5       85.52       99.59      7.16 o
  -5   5   5        1.88        0.78      1.57 o
  -4   5   5      142.22      144.98      7.40 o
  -3   5   5      467.01      502.97     18.99 o
  -2   5   5       21.74       24.01      1.46 o
  -1   5   5     3279.39     3307.65     79.71 o
   0   5   5      629.60      668.23     16.76 o
   1   5   5        9.57       16.78      1.98 o
   2   5   5      768.61      762.76     15.59 o
   3   5   5      510.89      524.96     14.67 o
   4   5   5       51.77       39.63      5.84 o
   5   5   5      203.59      205.57     11.35 o
  -5   6   5      316.94      355.26     16.35 o
  -4   6   5       73.72       82.14      6.08 o
  -3   6   5      379.30      360.47     23.54 o
  -2   6   5       75.69       80.42      2.98 o
  -1   6   5     1203.48     1273.16     29.56 o
   0   6   5      214.67      193.85      7.06 o
   1   6   5     1213.58     1140.61     21.75 o
   2   6   5        5.33        4.45      0.94 o
   3   6   5       53.89       65.38      6.80 o
   4   6   5      352.99      331.83     12.75 o
   5   6   5       28.25       31.20      6.61 o
  -5   7   5        0.28       -0.75      2.48 o
  -4   7   5       92.69       80.59      7.81 o
  -3   7   5       11.36       11.22      2.67 o
  -2   7   5      272.86      263.78      7.48 o
  -1   7   5        5.22        1.65      1.17 o
   0   7   5      454.43      436.11     14.94 o
   1   7   5      640.30      649.93     15.40 o
   2   7   5      122.62      125.78      5.12 o
   3   7   5       57.42       69.37     13.18 o
   4   7   5      413.98      373.20     14.30 o
  -4   8   5      248.97      257.14     20.21 o
  -3   8   5      120.75      105.07      8.40 o
  -2   8   5      159.45      148.28      4.78 o
  -1   8   5       34.16       27.08      3.45 o
   0   8   5      138.85      131.36      7.29 o
   1   8   5       34.45       23.10      3.32 o
   2   8   5      569.35      570.34     16.66 o
   3   8   5       23.39       23.72      4.17 o
   4   8   5        4.31        5.69      2.96 o
  -4   9   5      145.29      121.89     14.16 o
  -3   9   5       65.09       77.51     12.89 o
  -2   9   5      276.56      266.43      8.62 o
  -1   9   5     1196.62     1094.02     27.44 o
   0   9   5       32.72       23.60      3.40 o
   1   9   5        1.33        1.82      1.06 o
   2   9   5        0.17        1.04      1.07 o
   3   9   5      335.32      363.38     17.80 o
   4   9   5       46.02       62.96      7.91 o
  -4  10   5       15.77       11.89      5.08 o
  -3  10   5      255.35      251.73     13.89 o
  -2  10   5      178.59      168.94      8.96 o
  -1  10   5      132.28      142.47      6.70 o
   0  10   5      197.44      196.31     13.82 o
   1  10   5     1427.17     1437.98     41.08 o
   2  10   5       10.46       10.54      2.28 o
   3  10   5      314.17      286.69     22.06 o
  -3  11   5        0.05        0.07      1.47 o
  -2  11   5      273.02      247.69     10.31 o
  -1  11   5       28.95       33.37      6.43 o
   0  11   5       11.92        5.06      2.74 o
   1  11   5      333.06      319.07     14.15 o
   2  11   5      202.22      214.25     11.26 o
   3  11   5      100.87      133.52     15.76 o
  -3  12   5       19.25       15.43      7.45 o
  -2  12   5        0.88        0.80      1.63 o
  -1  12   5       26.44       24.55      4.19 o
   0  12   5       21.77       22.53      2.85 o
   1  12   5       42.77       36.16      5.08 o
   2  12   5       68.10       61.63      8.57 o
  -2  13   5      229.38      243.20     17.05 o
  -1  13   5       92.67       88.39      7.62 o
   0  13   5      122.12      120.46      9.38 o
   1  13   5        4.80        3.67      1.88 o
   2  13   5       14.67        8.28      5.40 o
   0  14   5      184.09      202.61     13.46 o
  -4   0   6        1.13        0.65      1.08 o
  -2   0   6       49.17       38.33      1.98 o
   0   0   6       51.31       43.59      1.71 o
   2   0   6     1265.45     1296.61     40.82 o
   4   0   6      325.34      325.56     14.92 o
  -5   1   6     1092.95     1097.23     42.69 o
  -4   1   6       48.45       53.61      3.45 o
  -3   1   6      361.36      375.54      7.48 o
  -2   1   6       84.55       94.02      2.36 o
  -1   1   6      615.98      696.16     10.50 o
   0   1   6     2700.18     2775.30     51.38 o
   1   1   6      485.06      447.33     10.94 o
   2   1   6      178.83      193.27      5.57 o
   3   1   6       37.59       38.85      2.45 o
   4   1   6      125.78      130.18      7.79 o
   5   1   6        2.05        2.02      1.49 o
  -5   2   6      477.46      501.85     28.51 o
  -4   2   6      233.36      240.59     13.36 o
  -3   2   6     1370.63     1363.58     24.01 o
  -2   2   6      631.42      702.33     11.68 o
  -1   2   6      148.63      124.38      2.75 o
   0   2   6       83.10       99.88      2.67 o
   1   2   6      975.83     1064.60     21.18 o
   2   2   6        0.31        0.77      0.53 o
   3   2   6      624.65      583.69     15.55 o
   4   2   6        0.10        1.48      0.94 o
   5   2   6       39.71       35.68      5.08 o
  -5   3   6      270.92      264.52     18.68 o
  -4   3   6       37.72       40.02      3.78 o
  -3   3   6       79.24       72.28      2.62 o
  -2   3   6        3.91        4.65      0.38 o
  -1   3   6      659.56      678.07     11.03 o
   0   3   6      495.29      522.84     11.46 o
   1   3   6     4371.12     4443.89     73.08 o
   2   3   6       75.04       88.69      3.65 o
   3   3   6      212.03      198.68      6.12 o
   4   3   6      527.25      502.79     15.96 o
   5   3   6      221.64      210.38     12.64 o
  -5   4   6       35.88       37.91      4.38 o
  -4   4   6      539.27      546.34     14.80 o
  -3   4   6     1147.72     1138.83     21.29 o
  -2   4   6     1461.15     1436.76     24.11 o
  -1   4   6       93.89       87.88      2.81 o
   0   4   6       22.54       32.42      2.62 o
   1   4   6       75.78       83.39      5.43 o
   2   4   6      554.80      536.99     12.67 o
   3   4   6     1539.12     1480.01     29.76 o
   4   4   6      152.14      149.88      7.22 o
   5   4   6        0.34        3.13      2.26 o
  -5   5   6        0.09        2.27      2.94 o
  -4   5   6        0.40        2.90      1.32 o
  -3   5   6       18.92       12.46      2.66 o
  -2   5   6       75.73       81.32      2.69 o
  -1   5   6      118.44      156.21      6.76 o
   0   5   6     2949.85     2889.39     61.36 o
   1   5   6      290.36      306.05     12.24 o
   2   5   6       14.94       14.17      1.59 o
   3   5   6      274.11      277.76      9.97 o
   4   5   6       28.41       26.27      4.44 o
   5   5   6       54.47       55.85      6.35 o
  -5   6   6        0.05        0.59      1.35 o
  -4   6   6       24.31       12.14      3.24 o
  -3   6   6      655.36      629.46     21.03 o
  -2   6   6      313.42      335.91      7.89 o
  -1   6   6        1.10       -0.17      0.59 o
   0   6   6       18.58       26.09      2.68 o
   1   6   6       49.38       44.66      2.43 o
   2   6   6      207.39      235.38      7.49 o
   3   6   6      357.84      378.54     11.99 o
   4   6   6      228.13      248.62     10.73 o
  -4   7   6       19.61       15.57      3.09 o
  -3   7   6       31.66       30.33      3.91 o
  -2   7   6        0.30        0.88      0.45 o
  -1   7   6       52.10       46.27      4.22 o
   0   7   6      130.65      131.63      6.91 o
   1   7   6      318.37      302.65      8.64 o
   2   7   6       23.33       23.79      2.34 o
   3   7   6        6.90        4.72      1.50 o
   4   7   6      143.63      138.92      8.01 o
  -4   8   6        8.59        4.83      1.99 o
  -3   8   6      728.09      666.51     23.14 o
  -2   8   6      224.10      226.22      7.52 o
  -1   8   6      180.10      196.28      7.51 o
   0   8   6       39.01       35.43      4.11 o
   1   8   6      195.47      195.72     10.02 o
   2   8   6      629.08      605.00     17.62 o
   3   8   6      615.93      593.24     24.49 o
   4   8   6      529.83      532.98     30.51 o
  -4   9   6       86.02       79.24      6.96 o
  -3   9   6        0.68        1.22      1.28 o
  -2   9   6        3.08        2.49      1.16 o
  -1   9   6       15.80       19.69      2.53 o
   0   9   6      991.43      989.78     29.69 o
   1   9   6      510.56      500.90     18.16 o
   2   9   6       61.91       65.31      5.55 o
   3   9   6       27.27       18.21      5.56 o
   4   9   6        0.94        0.66      2.73 o
  -4  10   6        9.66       10.09      3.76 o
  -3  10   6        8.97        6.72      2.76 o
  -2  10   6      468.14      448.70     15.44 o
  -1  10   6       31.85       31.92      3.35 o
   0  10   6       32.87       28.16      3.96 o
   1  10   6        8.61       10.16      4.38 o
   2  10   6       24.44       20.64      5.23 o
   3  10   6      151.20      151.06     11.84 o
  -3  11   6       16.56       18.18      4.23 o
  -2  11   6        0.52        0.52      1.23 o
  -1  11   6        2.77        2.64      1.40 o
   0  11   6      868.45      888.46     28.65 o
   1  11   6      229.64      185.32     10.40 o
   2  11   6        1.91        2.34      1.28 o
   3  11   6       30.89       38.98      8.79 o
  -2  12   6       26.05       26.41      4.18 o
  -1  12   6       28.80       35.20      3.86 o
   0  12   6       16.95       21.22      4.11 o
   1  12   6        1.87        2.32      1.21 o
   2  12   6        8.99        8.46      3.29 o
  -2  13   6       48.22       64.25      9.80 o
  -1  13   6      133.73      135.89      9.92 o
   0  13   6      315.68      314.58     14.99 o
   1  13   6      167.99      164.88     10.94 o
  -5   0   7       17.04       12.03      3.94 o
  -3   0   7        1.51        2.71      0.59 o
  -1   0   7     2191.18     2353.86     48.00 o
   1   0   7       32.56       23.55      3.00 o
   3   0   7       29.41       22.16      3.56 o
   5   0   7       82.19       89.69      9.72 o
  -5   1   7        8.99        5.52      2.07 o
  -4   1   7        6.35        5.93      1.33 o
  -3   1   7      432.63      432.94      8.25 o
  -2   1   7       19.16       15.49      1.04 o
  -1   1   7     4507.18     4682.17     83.06 o
   0   1   7       93.32       79.85      3.46 o
   1   1   7      436.09      421.57      9.75 o
   2   1   7     1757.22     1819.13     37.62 o
   3   1   7       66.26       65.01      3.29 o
   4   1   7      469.92      467.32     25.39 o
   5   1   7      114.81      116.77      7.52 o
  -5   2   7       64.78       70.23      9.25 o
  -4   2   7       15.09       20.06      1.92 o
  -3   2   7      695.41      741.92     13.30 o
  -2   2   7     2721.06     2826.75     41.92 o
  -1   2   7      304.87      349.86      6.23 o
   0   2   7      930.87      835.09     16.90 o
   1   2   7      303.82      299.32      8.84 o
   2   2   7     1507.21     1466.73     28.99 o
   3   2   7        4.32        4.41      0.96 o
   4   2   7      387.74      377.03     12.92 o
   5   2   7       57.17       61.63      5.84 o
  -5   3   7       20.17       25.05      6.15 o
  -4   3   7     1028.18     1000.07     27.76 o
  -3   3   7      698.99      666.41     13.08 o
  -2   3   7      175.79      160.82      3.58 o
  -1   3   7     1324.93     1394.26     21.31 o
   0   3   7      127.00      106.36      3.66 o
   1   3   7      310.76      336.38      7.58 o
   2   3   7      582.03      583.35     13.44 o
   3   3   7       32.46       32.39      2.58 o
   4   3   7       63.05       62.93      4.76 o
   5   3   7       19.16       23.58      3.89 o
  -5   4   7      298.16      336.57     15.04 o
  -4   4   7      397.65      388.66     11.60 o
  -3   4   7      977.89     1040.69     19.93 o
  -2   4   7      425.91      416.48     10.36 o
  -1   4   7       87.30       76.65      2.67 o
   0   4   7      438.77      461.54     10.85 o
   1   4   7       66.12       48.55      2.83 o
   2   4   7       38.98       38.59      2.81 o
   3   4   7      234.75      232.57      7.25 o
   4   4   7      234.11      240.23      9.90 o
   5   4   7      185.63      193.12     10.99 o
  -5   5   7        0.56        1.32      1.99 o
  -4   5   7        3.61        4.32      1.60 o
  -3   5   7       32.87       44.34      4.14 o
  -2   5   7      148.50      141.52      4.63 o
  -1   5   7      936.73      884.06     28.95 o
   0   5   7      113.47      147.35      5.86 o
   1   5   7      345.95      325.54      8.83 o
   2   5   7       73.41       63.80      4.13 o
   3   5   7        5.79        5.24      1.54 o
   4   5   7       82.78       77.94      5.78 o
  -5   6   7       23.43       25.25      5.63 o
  -4   6   7       99.75       95.39      6.50 o
  -3   6   7        0.00        0.82      0.90 o
  -2   6   7      263.91      285.26      7.91 o
  -1   6   7      261.32      266.43     10.30 o
   0   6   7      690.15      742.79     19.26 o
   1   6   7      742.46      773.30     23.36 o
   2   6   7     1052.99     1110.24     24.55 o
   3   6   7      501.35      512.75     14.99 o
   4   6   7       36.42       32.65      4.22 o
  -4   7   7      260.27      258.38     11.56 o
  -3   7   7       27.59       24.46      3.58 o
  -2   7   7      505.11      500.01     14.24 o
  -1   7   7       10.21        9.68      1.96 o
   0   7   7       77.32       89.89      7.34 o
   1   7   7       17.18       14.08      2.10 o
   2   7   7     1432.89     1468.97     31.46 o
   3   7   7      203.82      196.47      9.63 o
   4   7   7      101.54       98.49     16.21 o
  -4   8   7      145.73      128.02      8.50 o
  -3   8   7       18.24       18.73      3.03 o
  -2   8   7      450.72      432.53     13.21 o
  -1   8   7       29.82       33.57      3.96 o
   0   8   7      239.80      225.67     13.41 o
   1   8   7       18.25       18.42      2.62 o
   2   8   7        1.80        4.46      1.29 o
   3   8   7       18.06       12.15      6.72 o
   4   8   7      569.37      627.78     26.60 o
  -4   9   7      206.82      197.36     10.67 o
  -3   9   7      155.69      172.89     11.24 o
  -2   9   7      262.47      264.05     11.90 o
  -1   9   7      229.43      215.37     10.24 o
   0   9   7       23.57       24.76      3.78 o
   1   9   7      237.62      230.41     11.05 o
   2   9   7       29.95       35.37      3.90 o
   3   9   7      149.40      163.12     15.34 o
   4   9   7        1.67       -0.26      2.34 o
  -3  10   7        0.65       -0.08      1.50 o
  -2  10   7       31.65       29.35      4.24 o
  -1  10   7      511.05      486.46     15.20 o
   0  10   7      106.23       98.05      7.53 o
   1  10   7      435.04      482.18     18.43 o
   2  10   7       11.44        9.20      2.15 o
   3  10   7        0.60        1.63      2.58 o
  -3  11   7       22.93       19.47      4.01 o
  -2  11   7      329.01      302.98     13.84 o
  -1  11   7       75.96       68.54      5.14 o
   0  11   7        0.31        2.23      1.31 o
   1  11   7      170.69      169.48     12.60 o
   2  11   7      162.31      177.52     10.72 o
   3  11   7      105.10      104.91     14.37 o
  -2  12   7       38.02       41.27      5.48 o
  -1  12   7       55.54       48.41      7.22 o
   0  12   7      123.45      125.98      9.30 o
   1  12   7        1.39        4.48      1.95 o
   2  12   7       53.06       58.80      9.14 o
  -1  13   7       10.65        7.03      3.64 o
   0  13   7      131.90      132.15     10.80 o
   1  13   7        2.12       -0.84      1.72 o
  -4   0   8     3371.10     3617.34     88.92 o
  -2   0   8     4431.53     4619.72    108.19 o
   0   0   8       82.54       89.46      4.97 o
   2   0   8     1937.35     1953.06     60.48 o
   4   0   8      294.25      288.75     13.27 o
  -5   1   8       25.54       23.20      3.83 o
  -4   1   8      249.15      242.69      6.69 o
  -3   1   8       67.36       62.49      2.18 o
  -2   1   8      543.50      551.74      9.37 o
  -1   1   8        1.46        7.19      0.83 o
   0   1   8     1853.19     1725.18     42.77 o
   1   1   8      279.03      285.55      7.41 o
   2   1   8      136.99      157.69      5.21 o
   3   1   8       77.30       80.08      3.79 o
   4   1   8      220.90      219.98      8.96 o
   5   1   8       17.03       13.85      6.12 o
  -5   2   8        4.74        2.16      1.71 o
  -4   2   8       79.88       85.59      4.02 o
  -3   2   8        7.53        9.12      1.24 o
  -2   2   8      191.85      206.22      4.24 o
  -1   2   8        0.24        0.36      0.25 o
   0   2   8       41.38       41.26      2.26 o
   1   2   8      807.83      829.38     17.51 o
   2   2   8      199.87      206.78      6.33 o
   3   2   8      107.13      103.05      5.04 o
   4   2   8      136.72      152.39     10.52 o
   5   2   8       66.20       79.52      7.61 o
  -5   3   8       83.47       84.81     10.30 o
  -4   3   8       99.40       96.66      4.52 o
  -3   3   8       31.22       29.23      2.26 o
  -2   3   8       32.24       40.41      2.15 o
  -1   3   8     1555.02     1588.30     28.16 o
   0   3   8        3.85       15.83      1.58 o
   1   3   8       11.60        3.48      0.69 o
   2   3   8       17.95       21.59      2.07 o
   3   3   8      379.52      367.25      9.92 o
   4   3   8        0.52        0.60      0.99 o
   5   3   8       95.88       91.10      7.62 o
  -5   4   8       68.61       72.62      6.03 o
  -4   4   8      899.25      945.01     23.41 o
  -3   4   8      164.22      161.21      6.27 o
  -2   4   8      146.52      145.98      3.83 o
  -1   4   8        3.62        1.84      0.60 o
   0   4   8       66.01       76.12      3.30 o
   1   4   8        4.44        3.38      0.75 o
   2   4   8     1054.04     1029.26     22.05 o
   3   4   8       48.76       47.76      3.36 o
   4   4   8      857.16      879.98     25.69 o
   5   4   8       31.46       28.42      6.66 o
  -5   5   8        1.02        3.66      1.80 o
  -4   5   8       13.57       13.27      2.05 o
  -3   5   8      251.88      246.95     11.44 o
  -2   5   8     1178.77     1120.47     25.28 o
  -1   5   8       32.07       32.99      3.85 o
   0   5   8     2018.35     2041.58     39.52 o
   1   5   8       84.55       84.91      3.88 o
   2   5   8       23.17       24.70      2.42 o
   3   5   8       97.33       95.25      4.86 o
   4   5   8      473.37      449.68     15.85 o
  -5   6   8       38.40       39.04      7.24 o
  -4   6   8       27.08       36.13      5.16 o
  -3   6   8        0.36        0.04      0.95 o
  -2   6   8      362.68      378.83      9.82 o
  -1   6   8       61.64       58.98      4.71 o
   0   6   8       36.04       43.33      4.56 o
   1   6   8       91.66       98.87      4.32 o
   2   6   8      429.97      462.73     18.25 o
   3   6   8       82.00       82.24      5.43 o
   4   6   8        4.85        2.39      1.48 o
  -4   7   8      168.99      190.02      9.94 o
  -3   7   8       12.47       14.78      2.91 o
  -2   7   8      175.30      153.69      6.41 o
  -1   7   8      966.29      902.10     26.61 o
   0   7   8      108.88      112.91      5.86 o
   1   7   8      258.62      252.66      7.90 o
   2   7   8       62.38       63.66      4.95 o
   3   7   8       44.51       47.74      6.01 o
   4   7   8        0.92        4.55      2.49 o
  -4   8   8      111.05      105.96      9.82 o
  -3   8   8      840.82      818.73     27.15 o
  -2   8   8       91.79       89.02      4.96 o
  -1   8   8      102.59       88.96      7.00 o
   0   8   8        0.00        1.65      1.56 o
   1   8   8      225.46      233.94      9.38 o
   2   8   8        9.31        6.96      3.26 o
   3   8   8      327.57      349.69     17.29 o
   4   8   8        7.08       11.32      3.49 o
  -4   9   8       57.06       55.07      6.31 o
  -3   9   8        1.53        1.69      1.51 o
  -2   9   8       53.81       61.40      5.83 o
  -1   9   8       75.71       80.97      4.94 o
   0   9   8      419.80      431.36     16.59 o
   1   9   8       16.08       13.16      2.33 o
   2   9   8       31.85       33.97      3.80 o
   3   9   8        1.14        2.37      2.37 o
  -3  10   8       34.29       37.53      5.19 o
  -2  10   8       22.38       24.60      3.83 o
  -1  10   8       55.80       55.49      4.52 o
   0  10   8       13.17        6.65      2.95 o
   1  10   8        0.46        1.28      1.20 o
   2  10   8      469.33      479.59     20.34 o
   3  10   8       67.28       64.37      8.32 o
  -3  11   8       69.29       70.61      7.21 o
  -2  11   8       87.79       85.93      7.45 o
  -1  11   8      235.68      239.48      9.78 o
   0  11   8      299.40      311.87     14.30 o
   1  11   8       53.49       59.79      6.56 o
   2  11   8       26.47       16.84      4.19 o
  -2  12   8       22.72       17.93      3.75 o
  -1  12   8       44.41       40.98      4.74 o
   0  12   8        7.88        4.89      2.07 o
   1  12   8      159.04      136.64     10.11 o
   2  12   8       21.39       22.56      6.00 o
  -1  13   8      163.57      166.21     15.30 o
   0  13   8      211.27      216.87     22.17 o
   1  13   8       77.99       86.43      8.81 o
  -5   0   9      396.85      416.66     23.87 o
  -3   0   9      113.44      106.99      4.04 o
  -1   0   9      394.58      501.22     22.51 o
   1   0   9      601.30      596.08     16.78 o
   3   0   9     2011.85     2029.27     50.88 o
   5   0   9      880.20      887.92     45.22 o
  -5   1   9      147.45      154.81      8.86 o
  -4   1   9       10.35        8.94      1.25 o
  -3   1   9      422.87      432.96      8.63 o
  -2   1   9      111.71      112.03      2.93 o
  -1   1   9      129.87      130.76      3.79 o
   0   1   9     2117.07     2129.56     45.89 o
   1   1   9      604.01      591.77     13.35 o
   2   1   9       35.97       45.83      2.89 o
   3   1   9      486.19      449.86     11.47 o
   4   1   9        3.64        4.22      1.25 o
   5   1   9      135.80      119.04      8.28 o
  -5   2   9       45.53       47.82      5.35 o
  -4   2   9       36.43       36.72      2.87 o
  -3   2   9      433.13      444.04      8.94 o
  -2   2   9     1191.34     1238.19     23.24 o
  -1   2   9      475.30      483.64     10.63 o
   0   2   9     4470.47     4365.49    112.68 o
   1   2   9       28.88       23.44      1.96 o
   2   2   9       90.43       81.75      3.76 o
   3   2   9        0.94        0.69      0.60 o
   4   2   9        1.15        1.07      0.99 o
   5   2   9      117.08       98.82      8.05 o
  -5   3   9       12.39       15.48      4.58 o
  -4   3   9       15.14       13.49      1.96 o
  -3   3   9        0.25        1.67      0.55 o
  -2   3   9     1888.80     1912.80     31.84 o
  -1   3   9        5.09        3.67      0.60 o
   0   3   9      308.75      276.91      7.35 o
   1   3   9       44.40       50.05      2.43 o
   2   3   9      325.92      318.94      8.92 o
   3   3   9      145.01      145.19      5.52 o
   4   3   9      579.10      583.91     18.57 o
  -5   4   9      235.28      243.78     17.86 o
  -4   4   9        1.91        2.18      1.02 o
  -3   4   9      334.86      336.49     12.75 o
  -2   4   9       36.65       31.63      1.85 o
  -1   4   9       41.05       35.21      1.83 o
   0   4   9      208.16      182.02      6.15 o
   1   4   9      469.65      480.69     11.80 o
   2   4   9       12.50       13.66      2.43 o
   3   4   9      448.47      469.52     12.37 o
   4   4   9       42.56       51.53      4.82 o
  -5   5   9      182.13      166.28      9.72 o
  -4   5   9        1.06        0.36      1.03 o
  -3   5   9     1021.09     1000.77     29.82 o
  -2   5   9       48.12       42.16      2.17 o
  -1   5   9        9.98        6.97      0.99 o
   0   5   9      126.87      119.79      5.24 o
   1   5   9      299.82      301.39      8.65 o
   2   5   9        0.05        0.22      0.78 o
   3   5   9      529.48      520.10     15.22 o
   4   5   9        0.01        1.94      1.23 o
  -4   6   9        2.85        6.15      2.81 o
  -3   6   9      399.40      388.85     18.78 o
  -2   6   9      589.11      601.10     14.13 o
  -1   6   9       44.72       38.82      6.45 o
   0   6   9      852.84      882.12     19.65 o
   1   6   9      116.87      111.18      5.90 o
   2   6   9        0.00        0.75      0.73 o
   3   6   9      304.95      288.16     10.44 o
   4   6   9        3.07        4.73      1.93 o
  -4   7   9      585.81      585.20     20.79 o
  -3   7   9        0.59        1.59      1.59 o
  -2   7   9     1868.29     1841.75     48.57 o
  -1   7   9      610.23      562.91     27.20 o
   0   7   9      466.52      471.94     14.50 o
   1   7   9      108.39      113.09      4.88 o
   2   7   9      355.65      368.12     12.66 o
   3   7   9        5.78        7.02      2.34 o
   4   7   9      162.77      146.33     11.17 o
  -4   8   9        6.53        5.13      2.12 o
  -3   8   9       13.35       15.49      3.05 o
  -2   8   9       10.35       16.45      3.02 o
  -1   8   9      207.72      211.83     10.01 o
   0   8   9      588.52      599.38     17.69 o
   1   8   9        0.13       -0.28      0.74 o
   2   8   9        8.40       11.82      2.25 o
   3   8   9       75.94       65.58      7.63 o
   4   8   9      184.59      218.50     13.72 o
  -4   9   9      132.02      122.93      9.07 o
  -3   9   9        4.29        1.92      1.64 o
  -2   9   9       12.74       14.06      3.05 o
  -1   9   9      241.44      224.57     16.34 o
   0   9   9       16.59       15.61      3.08 o
   1   9   9      329.22      326.21     12.24 o
   2   9   9       34.22       28.30      3.52 o
   3   9   9      115.87      118.80     10.50 o
  -3  10   9      289.20      287.99     13.88 o
  -2  10   9      122.27      122.23      8.48 o
  -1  10   9      594.26      600.91     18.16 o
   0  10   9       74.65       66.85      6.48 o
   1  10   9      330.57      302.36     14.01 o
   2  10   9       35.23       29.72      3.86 o
   3  10   9       70.14       87.97      9.74 o
  -3  11   9      425.78      472.74     19.55 o
  -2  11   9      144.79      132.65      9.25 o
  -1  11   9        5.35        3.87      1.29 o
   0  11   9       27.78       24.29      3.99 o
   1  11   9       10.81        6.87      2.47 o
   2  11   9      289.00      323.27     21.03 o
  -2  12   9       46.00       46.59      5.91 o
  -1  12   9        1.00        0.88      1.13 o
   0  12   9      328.82      317.59     23.21 o
   1  12   9      188.82      201.87     12.28 o
   2  12   9       35.35       25.29      5.95 o
  -1  13   9        1.23        1.90      1.80 o
   0  13   9      280.72      301.22     15.25 o
  -4   0  10     1365.10     1390.40     37.23 o
  -2   0  10      642.59      628.03     15.01 o
   0   0  10      102.47      131.34      4.82 o
   2   0  10      853.45      803.04     22.60 o
   4   0  10       66.77       58.94      6.08 o
  -5   1  10        4.94        3.30      1.53 o
  -4   1  10       17.21       16.76      1.80 o
  -3   1  10      255.51      260.44      5.47 o
  -2   1  10      470.97      439.43      8.00 o
  -1   1  10     1585.58     1588.23     35.00 o
   0   1  10      206.04      196.02      6.87 o
   1   1  10        3.30        2.42      0.90 o
   2   1  10       10.86       10.97      2.48 o
   3   1  10      228.71      226.86      7.28 o
   4   1  10      100.66       98.07      6.70 o
  -5   2  10       97.36       99.67      6.61 o
  -4   2  10        3.46        3.61      0.93 o
  -3   2  10       17.44       20.29      2.01 o
  -2   2  10      100.35       96.80      3.04 o
  -1   2  10      187.23      206.67      4.72 o
   0   2  10        1.99        3.76      0.89 o
   1   2  10     1337.56     1225.09     25.14 o
   2   2  10       39.05       37.87      2.86 o
   3   2  10      281.76      283.31      8.54 o
   4   2  10      128.96      122.68     13.49 o
  -5   3  10       10.74        8.91      3.42 o
  -4   3  10      105.57      103.81      5.07 o
  -3   3  10      112.73      115.88      9.16 o
  -2   3  10      157.18      144.06      4.38 o
  -1   3  10     2028.59     1983.54     35.02 o
   0   3  10      641.80      658.15     14.61 o
   1   3  10       23.94       26.11      2.21 o
   2   3  10        8.22        8.74      1.41 o
   3   3  10       51.25       49.00      3.47 o
   4   3  10       25.55       32.34      3.85 o
  -5   4  10       26.40       14.52      4.90 o
  -4   4  10      485.79      503.60     21.97 o
  -3   4  10      440.28      444.10     29.55 o
  -2   4  10      872.72      841.94     16.68 o
  -1   4  10       26.09       33.80      1.81 o
   0   4  10       98.71      110.87      4.30 o
   1   4  10     1119.68     1107.52     23.51 o
   2   4  10      813.24      822.91     18.84 o
   3   4  10       98.50       95.92      5.00 o
   4   4  10       47.82       50.74      4.89 o
  -5   5  10      108.81      104.58     10.09 o
  -4   5  10       38.47       45.80      7.63 o
  -3   5  10      762.38      753.94     24.17 o
  -2   5  10      180.23      177.84      5.11 o
  -1   5  10       31.55       33.28      1.95 o
   0   5  10       29.79       28.07      2.40 o
   1   5  10       86.80       90.39      4.28 o
   2   5  10        3.87        3.33      0.89 o
   3   5  10        6.32        6.03      1.53 o
   4   5  10      145.67      151.82      8.19 o
  -4   6  10      314.55      308.54     13.46 o
  -3   6  10       23.13       18.69      3.21 o
  -2   6  10      786.46      747.29     17.03 o
  -1   6  10      407.59      399.29     10.53 o
   0   6  10      269.49      258.55      9.77 o
   1   6  10      463.86      471.54     14.62 o
   2   6  10      365.06      356.71     15.19 o
   3   6  10       79.53       74.16      5.36 o
   4   6  10        3.70        2.80      2.66 o
  -4   7  10      517.85      546.68     20.12 o
  -3   7  10       87.08       79.40      6.71 o
  -2   7  10      408.57      391.91     12.38 o
  -1   7  10     1013.26     1081.10     31.68 o
   0   7  10       25.98       29.14      5.59 o
   1   7  10       17.24       16.60      2.79 o
   2   7  10       44.49       44.07      5.22 o
   3   7  10       82.64       76.28      7.79 o
   4   7  10       20.05       15.67      5.61 o
  -4   8  10      232.60      249.18     12.42 o
  -3   8  10      841.55      780.12     26.25 o
  -2   8  10       54.12       46.85      5.09 o
  -1   8  10      196.55      166.14     11.16 o
   0   8  10      191.57      185.94      8.49 o
   1   8  10      563.16      576.19     17.77 o
   2   8  10      223.73      204.55      9.32 o
   3   8  10       53.60       52.16      7.02 o
  -4   9  10       35.01       29.92      6.12 o
  -3   9  10        4.28        4.22      1.81 o
  -2   9  10      848.39      918.95     29.97 o
  -1   9  10      528.43      519.37     19.08 o
   0   9  10      694.68      676.47     23.43 o
   1   9  10       55.38       46.98      4.71 o
   2   9  10       48.96       44.90      4.70 o
   3   9  10       18.74       18.22      4.70 o
  -3  10  10        0.49       -1.55      1.55 o
  -2  10  10        0.69        1.50      1.65 o
  -1  10  10        1.58        0.61      1.01 o
   0  10  10        0.45        2.67      1.42 o
   1  10  10        0.61        1.78      1.23 o
   2  10  10      657.78      739.45     27.94 o
   3  10  10        0.83        2.94      2.74 o
  -3  11  10       67.19       76.47     14.88 o
  -2  11  10       89.56       84.90      7.82 o
  -1  11  10      228.70      228.31     11.27 o
   0  11  10        2.82        4.09      1.77 o
   1  11  10       35.29       34.01      5.12 o
   2  11  10       26.54       24.62      4.45 o
  -2  12  10       91.36       99.87      8.78 o
  -1  12  10        3.87        4.93      2.18 o
   0  12  10        2.41        0.30      1.56 o
   1  12  10      287.90      265.79     14.33 o
  -3   0  11        0.14        0.95      0.68 o
  -1   0  11      149.22      133.55      8.18 o
   1   0  11       40.28       48.04      3.26 o
   3   0  11      159.14      163.67      7.85 o
  -5   1  11      105.52      103.62     15.72 o
  -4   1  11       46.93       52.49      2.95 o
  -3   1  11      435.89      444.98      9.97 o
  -2   1  11       20.21       20.09      1.10 o
  -1   1  11      127.93      125.94      5.11 o
   0   1  11      239.13      228.95      6.24 o
   1   1  11      303.22      299.66      8.25 o
   2   1  11      281.77      277.33      8.21 o
   3   1  11      261.66      273.13      8.48 o
   4   1  11       20.94       17.03      2.38 o
  -5   2  11       48.75       40.43     10.27 o
  -4   2  11      106.83      109.81      4.76 o
  -3   2  11      119.29      118.87      4.63 o
  -2   2  11      577.62      594.98     12.62 o
  -1   2  11      195.75      193.02      5.33 o
   0   2  11     1101.24     1046.36     25.22 o
   1   2  11       54.98       56.78      3.13 o
   2   2  11      295.81      302.87      8.83 o
   3   2  11       28.87       26.68      3.81 o
   4   2  11      223.84      231.07      9.98 o
  -4   3  11      639.95      669.95     30.56 o
  -3   3  11      391.08      400.85     12.85 o
  -2   3  11      168.83      180.50      5.85 o
  -1   3  11       29.94       30.07      1.60 o
   0   3  11      666.16      642.99     14.57 o
   1   3  11       43.09       38.96      2.79 o
   2   3  11      444.10      449.57     11.88 o
   3   3  11       80.93       73.48      4.39 o
   4   3  11       89.40       93.50      6.49 o
  -4   4  11        2.93        3.15      1.38 o
  -3   4  11      274.84      278.89     10.12 o
  -2   4  11      458.81      438.74      9.85 o
  -1   4  11      158.40      154.10      4.49 o
   0   4  11      179.62      187.49      6.02 o
   1   4  11       96.86       94.28      6.52 o
   2   4  11       42.01       39.56      3.23 o
   3   4  11      232.40      226.43      7.84 o
   4   4  11       95.65       97.62      6.90 o
  -4   5  11        2.64        3.39      1.78 o
  -3   5  11       48.65       49.95      5.16 o
  -2   5  11      156.67      163.23      4.88 o
  -1   5  11      728.06      695.52     14.39 o
   0   5  11        1.99        1.27      0.76 o
   1   5  11     1129.29     1200.67     25.77 o
   2   5  11       71.75       64.63      4.16 o
   3   5  11      201.41      195.74      8.18 o
   4   5  11       33.16       33.49      5.56 o
  -4   6  11        6.49        6.68      2.62 o
  -3   6  11       71.36       68.87      6.17 o
  -2   6  11      291.22      313.21      9.58 o
  -1   6  11     1345.65     1335.21     34.21 o
   0   6  11     1174.67     1120.57     24.37 o
   1   6  11      186.47      181.09      8.00 o
   2   6  11       34.53       23.07      5.38 o
   3   6  11      272.79      262.81     11.31 o
   4   6  11       50.23       47.01      6.77 o
  -4   7  11      159.12      166.48     16.15 o
  -3   7  11       12.46       13.20      2.95 o
  -2   7  11        0.02        3.03      1.57 o
  -1   7  11      253.74      228.95     10.61 o
   0   7  11       16.13        8.26      1.85 o
   1   7  11        6.05        7.50      1.84 o
   2   7  11       43.25       47.88      6.47 o
   3   7  11        5.99        5.62      5.00 o
  -4   8  11       21.77       20.40      4.88 o
  -3   8  11      299.89      305.58     19.78 o
  -2   8  11       75.45       80.40      6.87 o
  -1   8  11      589.34      582.22     20.46 o
   0   8  11        8.36        5.54      2.90 o
   1   8  11        5.54        3.15      2.28 o
   2   8  11      198.22      198.85      9.48 o
   3   8  11      318.07      328.25     17.46 o
  -3   9  11      121.53      135.15     12.21 o
  -2   9  11       10.63       11.96      5.91 o
  -1   9  11      143.77      135.18     20.36 o
   0   9  11      347.01      354.72     17.93 o
   1   9  11      440.67      450.58     15.71 o
   2   9  11      192.83      198.49     11.22 o
   3   9  11        5.16        4.78      3.31 o
  -3  10  11       89.07       95.64      9.49 o
  -2  10  11      118.51      118.47     11.84 o
  -1  10  11      253.80      278.77     13.10 o
   0  10  11       18.30       22.13      3.82 o
   1  10  11        3.12        1.76      1.10 o
   2  10  11       14.16        9.00      2.58 o
  -2  11  11      238.97      253.55     15.16 o
  -1  11  11        0.13        0.15      1.02 o
   0  11  11        3.01        5.98      2.23 o
   1  11  11      257.99      289.12     14.53 o
   2  11  11       43.89       46.99      6.51 o
  -1  12  11       39.40       32.17      4.98 o
   0  12  11       23.79       19.79      6.55 o
   1  12  11       21.76       17.26      6.48 o
  -4   0  12        9.47       14.62      2.24 o
  -2   0  12      285.43      268.10      9.73 o
   0   0  12      581.02      564.76     15.88 o
   2   0  12      123.09      121.24     15.66 o
   4   0  12        8.49        9.13      2.49 o
  -5   1  12        2.06       -1.35      2.54 o
  -4   1  12       59.42       62.13      3.22 o
  -3   1  12     1678.84     1611.31     29.74 o
  -2   1  12      203.21      201.06      5.61 o
  -1   1  12     1736.93     1714.58     38.45 o
   0   1  12        1.41        1.18      0.44 o
   1   1  12       93.29       90.87      3.95 o
   2   1  12       94.82       96.67      4.46 o
   3   1  12      174.05      168.38      5.74 o
   4   1  12      273.55      272.27      9.68 o
  -4   2  12      142.89      155.43      5.19 o
  -3   2  12        0.08        0.71      0.91 o
  -2   2  12      162.09      154.18      4.74 o
  -1   2  12     1262.24     1210.11     28.45 o
   0   2  12      464.22      460.37     13.43 o
   1   2  12     2260.84     2169.77     48.24 o
   2   2  12       25.60       21.31      3.09 o
   3   2  12       10.20        8.42      1.43 o
   4   2  12        4.21        6.25      1.98 o
  -4   3  12       66.79       65.83      4.91 o
  -3   3  12      680.64      661.23     18.97 o
  -2   3  12      273.79      279.98      7.31 o
  -1   3  12        4.97        3.63      0.88 o
   0   3  12      118.58      137.67      7.37 o
   1   3  12       78.00       81.80      4.00 o
   2   3  12        0.14        0.31      0.65 o
   3   3  12      489.42      483.16     13.10 o
   4   3  12       39.44       43.34      5.30 o
  -4   4  12      163.69      159.30      8.65 o
  -3   4  12        0.04        1.06      0.93 o
  -2   4  12      300.58      295.49      8.61 o
  -1   4  12      232.04      220.35      5.19 o
   0   4  12      401.27      409.65     10.62 o
   1   4  12        5.71        5.13      1.34 o
   2   4  12       29.54       29.49      2.79 o
   3   4  12        0.00        0.24      0.94 o
   4   4  12        4.36        4.42      1.97 o
  -4   5  12        8.91        8.22      2.31 o
  -3   5  12       32.88       32.20      3.52 o
  -2   5  12     1145.80     1134.52     25.03 o
  -1   5  12      488.26      480.00      9.72 o
   0   5  12       35.92       37.23      2.84 o
   1   5  12       47.94       62.08      9.10 o
   2   5  12      212.49      208.27      8.95 o
   3   5  12        0.60        1.99      1.04 o
   4   5  12      231.55      219.04     13.09 o
  -4   6  12       47.99       43.69      9.56 o
  -3   6  12      226.93      227.30     11.31 o
  -2   6  12      173.23      177.99      7.60 o
  -1   6  12        0.03        1.77      0.56 o
   0   6  12     1106.17     1172.23     28.40 o
   1   6  12      337.03      344.74     12.32 o
   2   6  12       99.71       98.03      7.55 o
   3   6  12        1.34        5.05      1.74 o
   4   6  12       14.43       11.64      3.82 o
  -4   7  12        3.38        0.37      1.65 o
  -3   7  12      911.68      972.16     50.29 o
  -2   7  12      653.81      672.19     29.06 o
  -1   7  12      183.89      187.96      8.17 o
   0   7  12      123.06      110.69      6.96 o
   1   7  12        1.14        2.33      1.12 o
   2   7  12       51.06       49.75      6.57 o
   3   7  12      614.10      643.16     27.15 o
  -4   8  12        0.03        3.34      3.38 o
  -3   8  12       32.31       21.52      3.93 o
  -2   8  12       17.10       15.86      3.17 o
  -1   8  12       40.60       32.53      4.29 o
   0   8  12       37.66       30.40      3.89 o
   1   8  12      530.63      551.25     17.81 o
   2   8  12       14.05        6.56      3.57 o
   3   8  12      115.91      116.41     10.65 o
  -3   9  12        5.73        4.64      2.43 o
  -2   9  12      596.86      588.79     22.25 o
  -1   9  12      300.09      284.94     13.89 o
   0   9  12        1.44        1.43      1.31 o
   1   9  12       94.60      102.02      7.24 o
   2   9  12      157.66      203.60     10.07 o
   3   9  12       74.39      101.58     10.44 o
  -3  10  12       19.51       23.33      4.91 o
  -2  10  12        0.98        2.40      1.91 o
  -1  10  12       15.02       12.56      5.75 o
   0  10  12     1742.81     1885.12     53.85 o
   1  10  12      149.51      143.76     12.60 o
   2  10  12       16.64       19.80      3.41 o
  -2  11  12      478.61      498.83     20.90 o
  -1  11  12       23.30       26.61      4.56 o
   0  11  12      124.46      127.49      9.91 o
   1  11  12       52.00       61.63      7.44 o
  -1  12  12        3.78        4.32      2.75 o
   0  12  12        4.67        6.38      2.49 o
  -3   0  13      299.30      275.06     12.17 o
  -1   0  13     1199.33     1050.23     81.99 o
   1   0  13     1337.56     1328.83     37.81 o
   3   0  13      314.41      318.30     12.35 o
  -4   1  13      170.87      174.64      7.81 o
  -3   1  13      190.09      184.87      6.14 o
  -2   1  13        3.15        1.65      0.52 o
  -1   1  13      704.96      714.20     18.64 o
   0   1  13      171.25      173.90      5.29 o
   1   1  13      451.95      417.14      9.54 o
   2   1  13       87.30       94.87      3.94 o
   3   1  13        1.45        0.74      0.67 o
   4   1  13       43.70       41.08      3.97 o
  -4   2  13      390.55      408.38     13.77 o
  -3   2  13       24.74       27.40      2.27 o
  -2   2  13      640.03      662.98     14.27 o
  -1   2  13      122.90      124.58      5.67 o
   0   2  13      483.98      462.12     13.80 o
   1   2  13        8.04        8.45      1.67 o
   2   2  13      190.06      183.44      6.67 o
   3   2  13       25.85       19.81      2.42 o
   4   2  13      226.51      223.13      8.79 o
  -4   3  13       80.47       83.89      5.67 o
  -3   3  13       44.97       36.50      3.77 o
  -2   3  13      755.52      713.64     15.31 o
  -1   3  13        0.02        0.93      0.35 o
   0   3  13      323.12      324.89     10.89 o
   1   3  13       54.15       42.76      5.06 o
   2   3  13      384.15      366.25     13.07 o
   3   3  13        0.27        1.16      0.89 o
   4   3  13       77.86       76.62      6.35 o
  -4   4  13        0.72        1.75      1.43 o
  -3   4  13       12.47       12.75      2.94 o
  -2   4  13      155.94      162.30      7.20 o
  -1   4  13      773.27      762.61     13.99 o
   0   4  13       16.08       17.51      2.20 o
   1   4  13      211.77      201.00      8.50 o
   2   4  13      214.71      216.94      7.69 o
   3   4  13      262.06      257.59      9.84 o
   4   4  13       10.18       12.28      3.64 o
  -4   5  13        0.41        2.13      1.77 o
  -3   5  13      300.60      309.11     11.49 o
  -2   5  13      468.56      444.03     18.34 o
  -1   5  13     1201.21     1164.28     20.49 o
   0   5  13       68.55       63.41      3.58 o
   1   5  13      858.56      810.63     22.41 o
   2   5  13       39.78       33.10      3.80 o
   3   5  13       80.56       68.68      5.81 o
   4   5  13        0.51        1.96      2.25 o
  -4   6  13       90.85       94.42      7.85 o
  -3   6  13      697.65      677.11     24.00 o
  -2   6  13       23.57       25.27      3.92 o
  -1   6  13      501.73      516.78     11.84 o
   0   6  13       42.40       46.05      3.33 o
   1   6  13      220.88      214.82      9.29 o
   2   6  13      284.61      286.62     11.39 o
   3   6  13       16.56       18.24      4.16 o
  -4   7  13      194.73      196.82     13.39 o
  -3   7  13        3.60        0.76      1.57 o
  -2   7  13        4.44        2.71      2.58 o
  -1   7  13      112.87      117.13      6.57 o
   0   7  13      106.21      128.83      7.15 o
   1   7  13       48.27       30.93      3.80 o
   2   7  13      286.29      306.84     12.93 o
   3   7  13       11.24        8.03      2.86 o
  -3   8  13       25.03       22.19      4.22 o
  -2   8  13       44.81       52.78      5.94 o
  -1   8  13       75.53       73.29      6.58 o
   0   8  13      140.30      125.51      7.52 o
   1   8  13        4.74        3.59      1.35 o
   2   8  13      291.25      301.03     12.42 o
   3   8  13        7.14        6.91      3.14 o
  -3   9  13      100.85       83.49      8.21 o
  -2   9  13        8.86        7.06      2.55 o
  -1   9  13      228.38      261.93     17.55 o
   0   9  13       35.40       29.38      3.92 o
   1   9  13      331.72      345.77     13.65 o
   2   9  13       70.10       65.86      6.39 o
  -2  10  13        0.24        2.91      2.02 o
  -1  10  13      702.69      668.62     32.49 o
   0  10  13       35.85       36.73      5.29 o
   1  10  13        0.28        3.93      1.70 o
   2  10  13        0.22        2.32      3.46 o
  -2  11  13       41.74       43.81      7.22 o
  -1  11  13      142.65      133.40      9.75 o
   0  11  13      105.88      112.49     12.43 o
   1  11  13       27.54       18.59      4.38 o
  -4   0  14       35.38       27.99      4.86 o
  -2   0  14      318.71      297.74     11.05 o
   0   0  14     1131.43     1104.66     38.84 o
   2   0  14        2.93        4.80      1.27 o
   4   0  14      100.92       91.61     13.73 o
  -4   1  14      171.83      159.19      7.60 o
  -3   1  14      210.58      228.99      9.30 o
  -2   1  14        3.84        6.12      1.01 o
  -1   1  14       75.88       70.32      5.16 o
   0   1  14      545.26      543.62     12.84 o
   1   1  14        8.67        9.98      1.40 o
   2   1  14      471.66      477.66     16.12 o
   3   1  14      230.92      215.13      6.91 o
   4   1  14       44.89       51.24      4.60 o
  -4   2  14        0.48        3.04      1.37 o
  -3   2  14      272.17      267.08     10.36 o
  -2   2  14       34.63       30.18      2.64 o
  -1   2  14      119.92      106.46      5.41 o
   0   2  14        0.02        0.93      0.78 o
   1   2  14      971.38      952.39     21.30 o
   2   2  14       11.05       12.56      1.77 o
   3   2  14       19.84       12.96      2.16 o
   4   2  14        3.18        4.64      1.90 o
  -4   3  14       20.72       18.98      3.00 o
  -3   3  14      881.86      925.34     28.70 o
  -2   3  14       21.12        8.67      3.26 o
  -1   3  14     1818.97     1770.99     41.84 o
   0   3  14      915.52      910.43     23.85 o
   1   3  14       38.29       37.21      3.87 o
   2   3  14      336.76      338.45     10.32 o
   3   3  14      380.96      391.34     12.86 o
   4   3  14       10.91       17.56      4.19 o
  -4   4  14       54.83       63.43      7.98 o
  -3   4  14        2.68        1.83      1.85 o
  -2   4  14      377.06      345.63     12.00 o
  -1   4  14      541.63      579.46     13.80 o
   0   4  14      480.61      467.66     12.08 o
   1   4  14      113.56      111.55      6.33 o
   2   4  14       18.54       18.39      2.31 o
   3   4  14       28.25       22.15      3.22 o
  -4   5  14      131.41      134.23      9.30 o
  -3   5  14      100.89      102.67      6.25 o
  -2   5  14      285.90      283.95     10.59 o
  -1   5  14      680.05      680.03     14.57 o
   0   5  14       27.79       27.11      2.40 o
   1   5  14      426.93      408.67     14.30 o
   2   5  14      195.05      229.42      9.85 o
   3   5  14        0.05        2.08      1.50 o
  -4   6  14        6.94        1.59      2.51 o
  -3   6  14        6.58        5.89      2.06 o
  -2   6  14       17.22       11.69      2.86 o
  -1   6  14       98.84      110.00      6.29 o
   0   6  14      382.81      396.95     13.41 o
   1   6  14      194.35      184.90     10.12 o
   2   6  14      117.91      120.07     10.17 o
   3   6  14        0.00        1.55      2.70 o
  -3   7  14      208.08      226.67     12.16 o
  -2   7  14       13.51       13.55      4.28 o
  -1   7  14        1.04        2.47      1.25 o
   0   7  14       54.53       53.87      5.02 o
   1   7  14      128.86      148.95     13.19 o
   2   7  14        0.20        1.18      1.12 o
   3   7  14      140.60      144.19     21.66 o
  -3   8  14        5.82        4.62      2.99 o
  -2   8  14       19.02       19.03      6.26 o
  -1   8  14      503.24      535.81     20.10 o
   0   8  14      500.26      480.25     16.43 o
   1   8  14       90.64       78.94      6.53 o
   2   8  14       33.26       33.69      4.49 o
  -3   9  14       51.13       52.22      8.90 o
  -2   9  14      312.45      317.11     15.40 o
  -1   9  14        4.54        5.92      1.72 o
   0   9  14       65.18       74.56      8.19 o
   1   9  14      340.98      353.18     14.09 o
   2   9  14      217.69      224.62     19.04 o
  -2  10  14        4.00        4.77      2.69 o
  -1  10  14        0.09        1.02      2.75 o
   0  10  14      152.50      185.50     11.80 o
   1  10  14       41.74       48.12      6.75 o
  -1  11  14        5.65        6.50     10.78 o
   0  11  14        6.07        5.17      2.81 o
  -3   0  15       56.51       72.19      7.72 o
  -1   0  15        4.38        2.38      2.28 o
   1   0  15       21.95       22.95      2.57 o
   3   0  15      173.38      161.40     16.01 o
  -4   1  15       68.84       67.19      5.49 o
  -3   1  15       76.16       66.52      5.27 o
  -2   1  15      317.45      263.73     10.85 o
  -1   1  15        4.36        6.28      1.26 o
   0   1  15     1847.60     1780.73     41.66 o
   1   1  15      524.41      505.96     13.23 o
   2   1  15       19.22       19.84      1.94 o
   3   1  15        9.68        8.34      1.74 o
   4   1  15       44.08       39.11      6.07 o
  -4   2  15      102.16      105.05      6.83 o
  -3   2  15       49.71       36.85      5.60 o
  -2   2  15     1643.69     1485.06     42.58 o
  -1   2  15       56.22       52.79      5.89 o
   0   2  15      255.35      250.04      7.20 o
   1   2  15       78.05       68.45      3.84 o
   2   2  15      253.71      253.99      8.57 o
   3   2  15      104.04      102.66      5.81 o
  -4   3  15       13.99        6.96      1.97 o
  -3   3  15       39.81       33.13      3.85 o
  -2   3  15      190.26      198.42      8.51 o
  -1   3  15       78.51       89.44      5.12 o
   0   3  15      270.72      268.04     15.30 o
   1   3  15      157.04      161.79      7.86 o
   2   3  15       94.19       85.61      5.01 o
   3   3  15        0.56        2.28      1.46 o
  -4   4  15       64.23       63.92      5.50 o
  -3   4  15      127.09      129.69      7.18 o
  -2   4  15      145.23      148.98      7.26 o
  -1   4  15        9.21        8.17      1.70 o
   0   4  15      543.34      552.47     16.91 o
   1   4  15      255.74      260.53     10.45 o
   2   4  15      291.07      298.06      9.88 o
   3   4  15      343.52      333.98     13.40 o
  -4   5  15        0.03        1.06      2.58 o
  -3   5  15       46.19       47.07      5.84 o
  -2   5  15       87.78       88.18      5.51 o
  -1   5  15        1.24        1.85      0.64 o
   0   5  15       47.01       42.22      4.33 o
   1   5  15      310.29      316.25     12.09 o
   2   5  15        2.21        2.57      1.26 o
   3   5  15       31.76       33.23      4.37 o
  -4   6  15       21.01       28.39      6.09 o
  -3   6  15      235.05      258.30     13.21 o
  -2   6  15      396.79      372.77     16.33 o
  -1   6  15      264.96      287.51     10.95 o
   0   6  15       80.93       88.79      6.63 o
   1   6  15       14.71        6.98      1.61 o
   2   6  15      292.35      284.48     11.87 o
   3   6  15       80.61       76.49      8.63 o
  -3   7  15        3.02        4.91      2.42 o
  -2   7  15      385.27      368.96     18.72 o
  -1   7  15        0.73        1.42      1.45 o
   0   7  15      788.48      778.61     22.90 o
   1   7  15      101.25       88.08      6.79 o
   2   7  15        0.22        2.08      1.50 o
   3   7  15        9.44        7.02      3.43 o
  -3   8  15      103.56       99.77     15.50 o
  -2   8  15      208.68      234.88     13.05 o
  -1   8  15       21.14       19.98      3.67 o
   0   8  15      353.84      338.46     13.23 o
   1   8  15        0.32        3.21      1.66 o
   2   8  15      183.69      221.56     11.25 o
  -2   9  15       31.39       27.65      5.50 o
  -1   9  15       77.86       82.73     11.87 o
   0   9  15       54.41       61.69      6.04 o
   1   9  15      241.85      266.29     12.25 o
   2   9  15        9.76        9.00      3.97 o
  -2  10  15        2.25        5.79      3.99 o
  -1  10  15      173.04      174.09     16.65 o
   0  10  15        1.68        7.44      2.97 o
   1  10  15      144.66      137.59      9.57 o
  -4   0  16        1.72        3.76      2.24 o
  -2   0  16      704.82      732.25     29.96 o
   0   0  16     1447.22     1402.59     48.62 o
   2   0  16       27.44       25.68      4.26 o
  -4   1  16      239.18      240.58     10.42 o
  -3   1  16      151.41      141.05      7.56 o
  -2   1  16       33.73       29.81      3.29 o
  -1   1  16      187.55      168.28      7.41 o
   0   1  16        0.25        7.03      3.63 o
   1   1  16      180.49      182.85      5.90 o
   2   1  16     1334.88     1381.01     26.88 o
   3   1  16        5.99        8.39      1.75 o
  -4   2  16        7.60        5.09      1.75 o
  -3   2  16        1.29        1.17      1.07 o
  -2   2  16        0.29        0.58      0.94 o
  -1   2  16      393.07      400.50     13.00 o
   0   2  16      144.39      133.28      7.63 o
   1   2  16      410.07      429.26     11.76 o
   2   2  16      215.76      221.28      7.01 o
   3   2  16       13.25       13.90      2.14 o
  -4   3  16        2.54        0.98      1.45 o
  -3   3  16      347.34      352.02     13.06 o
  -2   3  16        1.01        1.45      1.00 o
  -1   3  16      110.23       92.23      5.57 o
   0   3  16       24.90       26.61      3.36 o
   1   3  16      631.35      609.98     24.70 o
   2   3  16      519.73      513.77     14.23 o
   3   3  16       32.21       36.73      7.28 o
  -4   4  16        8.10        9.74      3.74 o
  -3   4  16        1.48        2.46      1.29 o
  -2   4  16      293.57      317.91     11.82 o
  -1   4  16      527.84      499.77     15.60 o
   0   4  16     1291.13     1263.89     32.26 o
   1   4  16       38.46       48.37      4.77 o
   2   4  16      239.69      217.42     10.42 o
   3   4  16        0.80        1.28      1.48 o
  -4   5  16      690.21      764.23     32.86 o
  -3   5  16       73.81       92.18      9.87 o
  -2   5  16       69.64       62.57      7.37 o
  -1   5  16        5.27        3.48      0.85 o
   0   5  16        0.07        1.79      1.09 o
   1   5  16        7.23        8.95      2.69 o
   2   5  16      853.55      853.44     28.17 o
   3   5  16        6.39        2.95      3.70 o
  -3   6  16       13.37       20.86      4.09 o
  -2   6  16       74.34       65.59      6.90 o
  -1   6  16      262.08      273.69     15.45 o
   0   6  16       62.10       62.80      5.52 o
   1   6  16        1.26        2.48      1.27 o
   2   6  16       12.97        7.65      2.28 o
   3   6  16        0.65        2.15      2.55 o
  -3   7  16      144.01      155.90     14.51 o
  -2   7  16        0.34        0.74      1.63 o
  -1   7  16        3.50        3.31      1.38 o
   0   7  16       46.40       36.69      4.95 o
   1   7  16      279.23      299.63     13.79 o
   2   7  16        2.68        4.44      1.94 o
  -3   8  16        5.99        5.54      4.07 o
  -2   8  16       94.06       89.11      9.63 o
  -1   8  16      672.96      689.79     25.85 o
   0   8  16      140.60      152.31      8.83 o
   1   8  16       17.75       19.02      3.55 o
   2   8  16        2.95        7.15      2.35 o
  -2   9  16        1.05        0.89      3.02 o
  -1   9  16        4.92        7.74      4.38 o
   0   9  16        5.38        8.22      3.34 o
   1   9  16      186.76      218.33     11.41 o
  -1  10  16        1.48        7.46      6.42 o
   0  10  16       15.77       12.38      2.77 o
  -3   0  17      503.49      451.64     22.09 o
  -1   0  17      272.58      219.23     25.65 o
   1   0  17     2154.12     2125.16     70.96 o
   3   0  17      359.63      385.80     26.67 o
  -4   1  17       48.50       37.89      4.42 o
  -3   1  17       90.12       92.54      6.44 o
  -2   1  17       12.10       16.75      2.53 o
  -1   1  17      625.53      603.71     17.66 o
   0   1  17        3.70        3.49      1.17 o
   1   1  17        4.26        2.51      1.80 o
   2   1  17        3.24        4.06      1.76 o
   3   1  17      197.31      187.85     13.85 o
  -4   2  17      421.13      440.55     18.08 o
  -3   2  17        7.90        4.74      1.53 o
  -2   2  17      183.95      185.57      8.63 o
  -1   2  17        9.83       10.28      1.87 o
   0   2  17        4.61        3.87      1.13 o
   1   2  17       14.07        8.70      3.25 o
   2   2  17      311.14      305.33     16.47 o
   3   2  17       95.59       79.98      8.43 o
  -4   3  17        1.57        3.38      2.43 o
  -3   3  17       10.56        6.64      2.57 o
  -2   3  17      132.39      137.05      7.21 o
  -1   3  17      220.04      212.78      9.23 o
   0   3  17      633.41      650.76     21.48 o
   1   3  17       15.31       12.44      4.96 o
   2   3  17       63.13       58.50      5.51 o
   3   3  17        2.49        4.25      2.75 o
  -3   4  17      141.41      145.61     11.49 o
  -2   4  17       16.10       19.98      2.90 o
  -1   4  17      176.72      171.00      9.38 o
   0   4  17       27.48       34.41      3.94 o
   1   4  17      316.90      334.20     12.85 o
   2   4  17       24.77       24.27      6.23 o
   3   4  17       10.98        4.50      2.61 o
  -3   5  17       30.61       35.39      5.86 o
  -2   5  17       16.55       11.06      2.93 o
  -1   5  17      269.84      260.58     10.40 o
   0   5  17       12.08        9.78      3.37 o
   1   5  17        0.19        2.79      1.23 o
   2   5  17       22.76       18.46      4.14 o
  -3   6  17       62.94       55.41      9.48 o
  -2   6  17      124.58      125.53      9.41 o
  -1   6  17        6.90        6.18      1.90 o
   0   6  17        2.56        1.68      1.55 o
   1   6  17      126.82      132.12      8.08 o
   2   6  17       67.53       76.58      6.86 o
  -3   7  17      123.32      132.70     13.97 o
  -2   7  17      609.15      698.43     45.24 o
  -1   7  17       40.56       36.92      7.41 o
   0   7  17      373.81      393.33     14.76 o
   1   7  17        9.82       11.25      3.06 o
   2   7  17       24.58       24.73      4.00 o
  -2   8  17       34.36       41.17      9.19 o
  -1   8  17        0.18        3.44      3.44 o
   0   8  17      405.10      443.91     16.48 o
   1   8  17        0.53        3.66      1.95 o
  -1   9  17      108.43      108.29     16.78 o
   0   9  17       33.23       29.23      4.33 o
   1   9  17       38.91       51.05      5.98 o
  -4   0  18       32.89       31.61      6.15 o
  -2   0  18      832.68      805.62     33.33 o
   0   0  18      127.53      117.23      9.53 o
   2   0  18      276.98      272.48     27.94 o
  -4   1  18      123.71      121.22      9.11 o
  -3   1  18        8.43        6.52      1.82 o
  -2   1  18       17.19       13.68      2.48 o
  -1   1  18        0.39        2.12      1.52 o
   0   1  18      279.81      277.00     10.87 o
   1   1  18      609.28      625.50     19.47 o
   2   1  18        8.68       10.84      2.23 o
   3   1  18        1.61        6.70      2.89 o
  -3   2  18       87.47       88.90      7.95 o
  -2   2  18       95.84       88.87      5.93 o
  -1   2  18      154.27      150.31      8.85 o
   0   2  18       13.65       10.46      3.40 o
   1   2  18        5.27        4.39      1.47 o
   2   2  18      219.26      218.28     10.45 o
   3   2  18      694.65      704.66     39.25 o
  -3   3  18       46.27       56.90      5.37 o
  -2   3  18        6.22        4.54      2.34 o
  -1   3  18        1.65        1.26      0.77 o
   0   3  18        4.04        2.74      2.56 o
   1   3  18      537.68      543.86     17.90 o
   2   3  18        8.26        9.54      2.29 o
  -3   4  18      167.37      185.02     11.70 o
  -2   4  18      739.92      739.20     22.42 o
  -1   4  18       93.05      107.78     13.13 o
   0   4  18      199.17      210.95      9.81 o
   1   4  18      105.38      113.14      7.64 o
   2   4  18        1.12        2.58      1.75 o
  -3   5  18        9.45        9.13      7.94 o
  -2   5  18       48.31       58.95      6.80 o
  -1   5  18       20.41       22.27      5.42 o
   0   5  18      556.99      553.75     18.14 o
   1   5  18        2.31        3.70      1.47 o
   2   5  18      121.57      146.29      9.25 o
  -3   6  18      130.97      141.05     14.48 o
  -2   6  18      195.61      197.05     12.38 o
  -1   6  18       45.18       47.90      6.17 o
   0   6  18       47.14       46.51     10.06 o
   1   6  18       49.03       59.05      5.97 o
   2   6  18      126.05      157.92      9.92 o
  -2   7  18       31.19       33.63      7.88 o
  -1   7  18        0.44       -0.41      4.59 o
   0   7  18       22.75       17.80      3.26 o
   1   7  18      708.22      761.85     24.13 o
  -2   8  18       83.32       61.56     10.82 o
  -1   8  18      110.13      109.35     13.93 o
   0   8  18        9.84       10.20      2.71 o
   1   8  18      171.10      189.00     10.67 o
  -3   0  19        3.63        1.06      1.94 o
  -1   0  19      335.32      325.92     16.92 o
   1   0  19      268.27      299.89     27.12 o
  -3   1  19       44.75       34.84      4.95 o
  -2   1  19      183.69      188.27      9.07 o
  -1   1  19      349.91      342.11     12.48 o
   0   1  19        9.71       11.10      2.01 o
   1   1  19        0.98        3.13      1.45 o
   2   1  19      158.06      144.47      8.97 o
  -3   2  19       50.32       45.29      4.98 o
  -2   2  19        2.42        2.24      1.23 o
  -1   2  19        5.88        5.02      1.28 o
   0   2  19      144.05      144.20      7.84 o
   1   2  19        0.09        0.86      0.93 o
   2   2  19       76.90       80.08      6.76 o
  -3   3  19       22.93       17.54      3.20 o
  -2   3  19      171.53      167.98      8.61 o
  -1   3  19      139.27      127.60      9.09 o
   0   3  19      131.25      131.50      9.01 o
   1   3  19        3.27        2.09      1.28 o
   2   3  19      424.03      420.13     15.83 o
  -3   4  19       14.01        6.76      4.29 o
  -2   4  19        1.50        2.17      1.81 o
  -1   4  19      118.06      122.49      9.54 o
   0   4  19       98.78       94.32      8.27 o
   1   4  19      200.37      210.07     10.33 o
   2   4  19      226.26      235.61     11.50 o
  -3   5  19       96.75      100.63     12.51 o
  -2   5  19        8.94        7.38      3.41 o
  -1   5  19      449.32      405.42     37.76 o
   0   5  19       64.41       60.50      6.36 o
   1   5  19        8.80        7.41      2.52 o
   2   5  19       28.60       20.41      3.76 o
  -2   6  19       35.16       43.33      8.84 o
  -1   6  19      377.55      447.50     38.38 o
   0   6  19       10.60        7.22      2.69 o
   1   6  19       65.36       62.24      6.33 o
  -2   7  19       11.13        5.28      4.51 o
  -1   7  19       19.18       16.02      5.92 o
   0   7  19      257.75      290.04     12.89 o
   1   7  19      161.68      174.63     10.40 o
  -1   8  19      216.44      250.76     31.41 o
   0   8  19      111.78      107.84     14.77 o
  -2   0  20      349.59      346.83     34.12 o
   0   0  20      146.73      146.26     11.32 o
   2   0  20       40.72       32.51      6.28 o
  -3   1  20      111.66      129.49      8.04 o
  -2   1  20       20.62       17.59      3.02 o
  -1   1  20       66.65       68.84     10.46 o
   0   1  20      270.05      265.86     15.83 o
   1   1  20      159.28      156.84      8.76 o
   2   1  20       69.26       81.35     12.60 o
  -3   2  20      560.58      575.04     30.92 o
  -2   2  20       34.50       48.66      4.82 o
  -1   2  20       25.08       19.69      5.51 o
   0   2  20        2.56        3.27      1.31 o
   1   2  20       74.94       70.23      6.22 o
   2   2  20       38.82       44.84      6.22 o
  -3   3  20       43.47       81.71     11.49 o
  -2   3  20       24.67       13.69      2.97 o
  -1   3  20      266.33      245.39     19.58 o
   0   3  20       70.06       67.70      7.90 o
   1   3  20      353.94      360.21     14.26 o
   2   3  20        1.10        3.44      1.90 o
  -2   4  20      214.35      212.77     13.85 o
  -1   4  20       45.71       41.90     15.86 o
   0   4  20        0.53        4.62      2.40 o
   1   4  20       18.49       24.14      4.02 o
  -2   5  20        8.31        5.99      4.51 o
  -1   5  20        1.08       -1.11      2.40 o
   0   5  20      222.70      213.38     10.62 o
   1   5  20       99.14      110.80      8.32 o
  -2   6  20      146.54      162.14     17.51 o
  -1   6  20       47.40       63.77     10.77 o
   0   6  20       60.95       68.59      7.33 o
   1   6  20        1.52        4.62      2.27 o
   0   7  20       24.50       40.33     13.54 o
  -1   0  21      405.40      446.72     37.43 o
   1   0  21      207.80      240.54     31.25 o
  -2   1  21        0.06        0.61      1.25 o
  -1   1  21      105.16      106.45     13.97 o
   0   1  21       21.41       20.73      4.03 o
   1   1  21       22.70       23.98      3.80 o
  -2   2  21        2.06       -0.18      1.10 o
  -1   2  21        1.77       -1.01      3.07 o
   0   2  21      292.73      316.02     13.10 o
   1   2  21      189.12      191.72     10.27 o
  -2   3  21      380.56      424.77     25.79 o
  -1   3  21        6.70        2.50      3.97 o
   0   3  21       45.38       46.19      5.26 o
   1   3  21       30.20       28.94      5.86 o
  -2   4  21       17.46       10.38      5.27 o
  -1   4  21      157.57      142.86     16.23 o
   0   4  21        4.17        4.18      1.83 o
   1   4  21      345.79      399.69     15.83 o
  -1   5  21      255.10      260.13     21.51 o
   0   5  21        0.93        1.20      1.49 o
  -2   0  22        8.90        4.80      2.54 o
   0   0  22        4.54        8.36      3.32 o
  -2   1  22      159.68      166.71     13.17 o
  -1   1  22      378.08      362.68     34.97 o
   0   1  22      111.52      114.44      8.01 o
   1   1  22       36.19       37.42      7.53 o
  -2   2  22       24.61       33.48      7.22 o
  -1   2  22      187.88      220.02     23.00 o
   0   2  22       10.12       13.02      2.68 o
  -1   3  22      320.89      327.19     23.64 o
   0   3  22        7.18        8.88      2.60 o
  -1   4  22        3.13        2.71      4.15 o
   0   4  22        1.20        2.83      5.64 o
 
